# Supplementary material for: The Arabidopsis thaliana trehalose-6-phosphate phosphatase gene AtTPPI regulates primary root growth and lateral root elongation
Source: Front Plant Sci. 2023 Jan 13;13:1088278. doi: 10.3389/fpls.2022.1088278 (PMC9880472; doi:10.3389/fpls.2022.1088278)
Supplement: Supplementary file 1 [file Table_1.xlsx]

## Sheet: Up-regulated
Table S1. The DEGs between tppi1 mutant and Wild-Type plants
Up-regulated
gene ID	logFC	logCPM	PValue	FDR	gene ID	annotation	annotation_detail
AT3G45140.1	11.6879	2.15941	2.69443e-07	1.76196e-05	AT3G45140.1	lipoxygenase_2	Chloroplast_lipoxygenase_required_for_wound-induced_jasmonic_acid_accumulation_in_Arabidopsis.Mutants_are_resistant_to_Staphylococcus_aureus_and_accumulate_salicylic_acid_upon_infection.	lipoxygenase_2_(LOX2);_FUNCTIONS_IN:_lipoxygenase_activity;_INVOLVED_IN:_in_7_processes;_LOCATED_IN:_chloroplast_thylakoid_membrane,_chloroplast_stroma,_chloroplast,_chloroplast_envelope;_EXPRESSED_IN:_24_plant_structures;_EXPRESSED_DURING:_13_growth_stages;_CONTAINS_InterPro_DOMAIN/s:_Lipoxygenase,_iron_binding_site_(InterPro:IPR020833),_Lipoxygenase,_C-terminal_(InterPro:IPR013819),_Lipoxygenas…
AT2G20800.1	11.2135	1.68922	5.58013e-36	1.0874e-31	AT2G20800.1	NAD(P)H_dehydrogenase_B4	NAD(P)H_dehydrogenase_B4_(NDB4);_FUNCTIONS_IN:_NADH_dehydrogenase_activity;_INVOLVED_IN:_oxidation_reduction;_LOCATED_IN:_extrinsic_to_mitochondrial_inner_membrane,_mitochondrion,_plastid;_EXPRESSED_IN:_7_plant_structures;_CONTAINS_InterPro_DOMAIN/s:_Pyridine_nucleotide-disulphide_oxidoreductase,_class-II_(InterPro:IPR000103),_FAD-dependent_pyridine_nucleotide-disulphide_oxidoreductase_(InterPro:…
AT1G06360.1	10.9581	1.44161	4.83601e-08	4.18841e-06	AT1G06360.1	Fatty_acid_desaturase_family_protein	Fatty_acid_desaturase_family_protein;_FUNCTIONS_IN:_oxidoreductase_activity,_oxidoreductase_activity,_acting_on_paired_donors,_with_oxidation_of_a_pair_of_donors_resulting_in_the_reduction_of_molecular_oxygen_to_two_molecules_of_water;_INVOLVED_IN:_oxidation_reduction,_lipid_metabolic_process;_CONTAINS_InterPro_DOMAIN/s:_Fatty_acid_desaturase,_type_1,_core_(InterPro:IPR015876),_Fatty_acid_desatur…
AT4G28780.1	10.8826	1.36797	2.1677e-07	1.47699e-05	AT4G28780.1	GDSL-like_Lipase/Acylhydrolase_superfamily_protein	GDSL-like_Lipase/Acylhydrolase_superfamily_protein;_FUNCTIONS_IN:_hydrolase_activity,_acting_on_ester_bonds,_carboxylesterase_activity;_INVOLVED_IN:_lipid_metabolic_process;_LOCATED_IN:_endomembrane_system;_EXPRESSED_IN:_17_plant_structures;_EXPRESSED_DURING:_13_growth_stages;_CONTAINS_InterPro_DOMAIN/s:_Lipase,_GDSL_(InterPro:IPR001087);_BEST_Arabidopsis_thaliana_protein_match_is:_Li-tolerant_li…
AT4G29030.1	10.7459	1.23319	3.78992e-12	9.84721e-10	AT4G29030.1	Putative_membrane_lipoprotein	Putative_membrane_lipoprotein;_FUNCTIONS_IN:_molecular_function_unknown;_INVOLVED_IN:_biological_process_unknown;_LOCATED_IN:_endomembrane_system;_EXPRESSED_IN:_15_plant_structures;_EXPRESSED_DURING:_7_growth_stages;_Has_83209_Blast_hits_to_19401_proteins_in_1362_species:_Archae_-_122;_Bacteria_-_36227;_Metazoa_-_23555;_Fungi_-_3961;_Plants_-_7492;_Viruses_-_888;_Other_Eukaryotes_-_10964_(source:…
AT5G15948.1	9.61633	0.136777	7.94586e-20	1.54841e-16	AT5G15948.1	conserved_peptide_upstream_open_reading_frame_10	Upstream_open_reading_frames_(uORFs)_are_small_open_reading_frames_found_in_the_5'_UTR_of_a_mature_mRNA,_and_can_potentially_mediate_translational_regulation_of_the_largest,_or_major,_ORF_(mORF)._CPuORF10_represents_a_conserved_upstream_opening_reading_frame_relative_to_major_ORF_AT5G15950.1	conserved_peptide_upstream_open_reading_frame_10_(CPuORF10);_CONTAINS_InterPro_DOMAIN/s:_S-adenosyl-l-methionine_decarboxylase_leader_peptide_(InterPro:IPR012511);_BEST_Arabidopsis_thaliana_protein_match_is:_conserved_peptide_upstream_open_reading_frame_9_(TAIR:AT3G02468.1);_Has_30201_Blast_hits_to_17322_proteins_in_780_species:_Archae_-_12;_Bacteria_-_1396;_Metazoa_-_17338;_Fungi_-_3422;_Plants_…
AT1G66940.1	9.48022	0.0115436	1.28735e-12	4.18111e-10	AT1G66940.1	protein_kinase-related	protein_kinase-related;_FUNCTIONS_IN:_molecular_function_unknown;_INVOLVED_IN:_biological_process_unknown;_LOCATED_IN:_endomembrane_system;_EXPRESSED_IN:_22_plant_structures;_EXPRESSED_DURING:_13_growth_stages;_BEST_Arabidopsis_thaliana_protein_match_is:_Protein_kinase_superfamily_protein_(TAIR:AT1G67000.1);_Has_305_Blast_hits_to_263_proteins_in_13_species:_Archae_-_0;_Bacteria_-_0;_Metazoa_-_4;_…
AT1G05510.1	9.41619	-0.0669679	7.35655e-07	3.93838e-05	AT1G05510.1	Protein_of_unknown_function_(DUF1264)	Protein_is_tyrosine-phosphorylated_and_its_phosphorylation_state_is_modulated_in_response_to_ABA_in_Arabidopsis_thaliana_seeds.	FUNCTIONS_IN:_molecular_function_unknown;_INVOLVED_IN:_response_to_abscisic_acid_stimulus;_LOCATED_IN:_cellular_component_unknown;_EXPRESSED_IN:_seed;_EXPRESSED_DURING:_seedling_growth,_seed_development_stages;_CONTAINS_InterPro_DOMAIN/s:_Protein_of_unknown_function_DUF1264_(InterPro:IPR010686);_BEST_Arabidopsis_thaliana_protein_match_is:_Protein_of_unknown_function_(DUF1264)_(TAIR:AT2G31985.1);_…
AT3G05600.1	9.31255	-0.145794	2.48967e-07	1.65487e-05	AT3G05600.1	alpha/beta-Hydrolases_superfamily_protein	alpha/beta-Hydrolases_superfamily_protein;_FUNCTIONS_IN:_epoxide_hydrolase_activity,_catalytic_activity;_EXPRESSED_IN:_17_plant_structures;_EXPRESSED_DURING:_13_growth_stages;_CONTAINS_InterPro_DOMAIN/s:_Epoxide_hydrolase-like_(InterPro:IPR000639),_Alpha/beta_hydrolase_fold-1_(InterPro:IPR000073);_BEST_Arabidopsis_thaliana_protein_match_is:_alpha/beta-Hydrolases_superfamily_protein_(TAIR:AT4G0234…
AT2G45190.1	9.23646	-0.217832	2.64792e-07	1.74324e-05	AT2G45190.1	Plant-specific_transcription_factor_YABBY_family_protein	Encodes_a_member_of_the_YABBY_family_of_transcriptional_regulators_that_is_involved_in_abaxial_cell_type_specification_in_leaves_and_fruits._YAB1_acts_in_a_non-cell_autonomous_fashion_within_the_meristem_to_affect_phyllotactic_patterning._The_non-autonomous_effect_on_the_central_region_of_the_meristem_is_mediated_through_the_activity_if_Lateral_Suppressor_(LAS).	ABNORMAL_FLORAL_ORGANS_(AFO);_CONTAINS_InterPro_DOMAIN/s:_High_mobility_group,_superfamily_(InterPro:IPR009071),_YABBY_protein_(InterPro:IPR006780);_BEST_Arabidopsis_thaliana_protein_match_is:_Plant-specific_transcription_factor_YABBY_family_protein_(TAIR:AT4G00180.1);_Has_454_Blast_hits_to_452_proteins_in_126_species:_Archae_-_0;_Bacteria_-_0;_Metazoa_-_0;_Fungi_-_4;_Plants_-_436;_Viruses_-_0;_O…
AT4G28680.1	8.75668	-0.66541	5.66817e-07	3.24869e-05	AT4G28680.1	L-tyrosine_decarboxylase	Encodes_a_stress-induced_tyrosine___decarboxylase_(TyrDC)._Recombinant_(His)6-TyrDC_expressed_in_E._coli_catalyzes_the_conversion_of_L-tyrosine_to_tyramine.__Recombinant_TyrDC_forms_tetramers.	L-tyrosine_decarboxylase_(TYRDC);_CONTAINS_InterPro_DOMAIN/s:_Aromatic-L-amino-acid_decarboxylase_(InterPro:IPR010977),_Pyridoxal_phosphate-dependent_transferase,_major_domain_(InterPro:IPR015424),_Pyridoxal_phosphate-dependent_decarboxylase_(InterPro:IPR002129),_Pyridoxal_phosphate-dependent_transferase,_major_region,_subdomain_2_(InterPro:IPR015422),_Pyridoxal_phosphate-dependent_transferase,_m…
AT5G53486.1	8.28303	-1.10499	1.60027e-12	4.87258e-10	AT5G53486.1	unknown_protein;_LOCATED_IN:_endomembrane_system;_Has_16_Blast_hits_to_16_proteins_in_6_species:_Archae_-_0;_Bacteria_-_0;_Metazoa_-_0;_Fungi_-_0;_Plants_-_16;_Viruses_-_0;_Other_Eukaryotes_-_0_(source:_NCBI_BLink).
AT3G04290.1	6.64759	1.83215	1.94854e-05	0.000563327	AT3G04290.1	Li-tolerant_lipase_1	Li-tolerant_lipase_1_(LTL1);_FUNCTIONS_IN:_hydrolase_activity,_acting_on_ester_bonds,_carboxylesterase_activity;_INVOLVED_IN:_lipid_metabolic_process;_LOCATED_IN:_endomembrane_system;_EXPRESSED_IN:_19_plant_structures;_EXPRESSED_DURING:_12_growth_stages;_CONTAINS_InterPro_DOMAIN/s:_Lipase,_GDSL_(InterPro:IPR001087),_Esterase,_SGNH_hydrolase-type_(InterPro:IPR013830);_BEST_Arabidopsis_thaliana_pro…
AT1G29920.1	6.5418	2.88577	5.90939e-11	1.15156e-08	AT1G29920.1	chlorophyll_A/B-binding_protein_2	Encodes_lhcb1.1_a_component_of_the_LHCIIb_light_harvesting_complex_associated_with_photosystem_II.	chlorophyll_A/B-binding_protein_2_(CAB2);_FUNCTIONS_IN:_chlorophyll_binding;_INVOLVED_IN:_response_to_blue_light,_response_to_red_light,_response_to_far_red_light,_photosynthesis;_LOCATED_IN:_light-harvesting_complex,_thylakoid,_chloroplast_thylakoid_membrane,_apoplast,_chloroplast;_EXPRESSED_IN:_13_plant_structures;_CONTAINS_InterPro_DOMAIN/s:_Chlorophyll_A-B_binding_protein_(InterPro:IPR001344)…
AT5G25980.1	6.42163	2.83361	6.72282e-05	0.00151454	AT5G25980.1	glucoside_glucohydrolase_2	Myrosinase_(thioglucoside_glucohydrolase)_gene_involved_in_glucosinoloate_metabolism.	glucoside_glucohydrolase_2_(TGG2);_FUNCTIONS_IN:_thioglucosidase_activity,_hydrolase_activity,_hydrolyzing_O-glycosyl_compounds;_INVOLVED_IN:_glucosinolate_catabolic_process;_LOCATED_IN:_cytosolic_ribosome,_apoplast,_peroxisome,_chloroplast,_vacuole;_EXPRESSED_IN:_phloem,_vascular_bundle,_fruit,_guard_cell,_leaf;_EXPRESSED_DURING:_seedling_growth;_CONTAINS_InterPro_DOMAIN/s:_Glycoside_hydrolase,_…
AT5G40420.1	6.38335	2.09769	3.39882e-07	2.15742e-05	AT5G40420.1	oleosin_2	Encodes_oleosin2,_a_protein_found_in_oil_bodies,_involved_in_seed_lipid_accumulation._Suppression_of_OLEO1_(and_OLEO2)_resulted_in_an_aberrant_phenotype_of_embryo_cells_that_contain_unusually_large_oilbodies_that_are_not_normally_observed_in_seeds._Changes_in_the_size_of_oilbodies_caused_disruption_of_storage_organelles,_altering_accumulation_of_lipids_and_proteins_and_causing_delay_in_germinatio…	oleosin_2_(OLEO2);_CONTAINS_InterPro_DOMAIN/s:_Oleosin_(InterPro:IPR000136);_BEST_Arabidopsis_thaliana_protein_match_is:_Oleosin_family_protein_(TAIR:AT3G01570.1);_Has_520_Blast_hits_to_520_proteins_in_52_species:_Archae_-_0;_Bacteria_-_0;_Metazoa_-_0;_Fungi_-_0;_Plants_-_520;_Viruses_-_0;_Other_Eukaryotes_-_0_(source:_NCBI_BLink).
AT2G10940.1	6.30687	4.96936	1.02376e-05	0.000338711	AT2G10940.1	Bifunctional_inhibitor/lipid-transfer_protein/seed_storage_2S_albumin_superfamily_protein	Bifunctional_inhibitor/lipid-transfer_protein/seed_storage_2S_albumin_superfamily_protein;_FUNCTIONS_IN:_lipid_binding;_INVOLVED_IN:_lipid_transport;_LOCATED_IN:_chloroplast_thylakoid_membrane,_apoplast,_chloroplast,_membrane;_EXPRESSED_IN:_21_plant_structures;_EXPRESSED_DURING:_13_growth_stages;_CONTAINS_InterPro_DOMAIN/s:_Bifunctional_inhibitor/plant_lipid_transfer_protein/seed_storage_(InterPr…
AT2G28490.1	6.08589	1.87074	0.000992895	0.0121477	AT2G28490.1	RmlC-like_cupins_superfamily_protein	RmlC-like_cupins_superfamily_protein;_FUNCTIONS_IN:_nutrient_reservoir_activity;_INVOLVED_IN:_biological_process_unknown;_LOCATED_IN:_endomembrane_system;_EXPRESSED_IN:_seed;_EXPRESSED_DURING:_seedling_growth;_CONTAINS_InterPro_DOMAIN/s:_Cupin,_RmlC-type_(InterPro:IPR011051),_Cupin_1_(InterPro:IPR006045),_RmlC-like_jelly_roll_fold_(InterPro:IPR014710);_BEST_Arabidopsis_thaliana_protein_match_is:_…
AT1G04560.1	6.07105	2.03675	2.83646e-05	0.00075718	AT1G04560.1	AWPM-19-like_family_protein	AWPM-19-like_family_protein;_FUNCTIONS_IN:_molecular_function_unknown;_INVOLVED_IN:_biological_process_unknown;_LOCATED_IN:_endomembrane_system;_CONTAINS_InterPro_DOMAIN/s:_AWPM-19-like_(InterPro:IPR008390);_BEST_Arabidopsis_thaliana_protein_match_is:_AWPM-19-like_family_protein_(TAIR:AT5G46530.1);_Has_177_Blast_hits_to_177_proteins_in_19_species:_Archae_-_0;_Bacteria_-_0;_Metazoa_-_0;_Fungi_-_0;…
AT3G45860.1	5.99405	1.06475	2.74276e-17	2.96934e-14	AT3G45860.1	cysteine-rich_RLK_(RECEPTOR-like_protein_kinase)_4	Encodes_a_cysteine-rich_receptor-like_protein_kinase.__Involved_in_programmed_cell_death_and_defense_response_to_pathogen.	cysteine-rich_RLK_(RECEPTOR-like_protein_kinase)_4_(CRK4);_FUNCTIONS_IN:_kinase_activity;_INVOLVED_IN:_defense_response_to_bacterium,_defense_response,_programmed_cell_death,_response_to_salicylic_acid_stimulus;_LOCATED_IN:_endomembrane_system;_EXPRESSED_IN:_11_plant_structures;_EXPRESSED_DURING:_9_growth_stages;_CONTAINS_InterPro_DOMAIN/s:_Protein_kinase,_ATP_binding_site_(InterPro:IPR017441),_P…
AT5G20630.1	5.99231	4.78817	7.75365e-06	0.000274719	AT5G20630.1	germin_3	Encodes_a_germin-like_protein._Its_transcripts_are_more_abundant_in_RNA_from_leaves_collected_in_the_evening,_suggesting_some_kind_of_circadian_regulation.	germin_3_(GER3);_INVOLVED_IN:_response_to_cold,_peptidyl-cysteine_S-nitrosylation;_LOCATED_IN:_extracellular_matrix,_apoplast,_cell_wall,_nucleus,_plant-type_cell_wall;_EXPRESSED_IN:_22_plant_structures;_EXPRESSED_DURING:_14_growth_stages;_CONTAINS_InterPro_DOMAIN/s:_Cupin,_RmlC-type_(InterPro:IPR011051),_Cupin_1_(InterPro:IPR006045),_RmlC-like_jelly_roll_fold_(InterPro:IPR014710),_Germin_(InterP…
AT5G09570.1	5.94453	0.780513	7.24501e-18	8.82397e-15	AT5G09570.1	Cox19-like_CHCH_family_protein	Cox19-like_CHCH_family_protein;_FUNCTIONS_IN:_molecular_function_unknown;_INVOLVED_IN:_biological_process_unknown;_LOCATED_IN:_chloroplast;_EXPRESSED_IN:_23_plant_structures;_EXPRESSED_DURING:_14_growth_stages;_CONTAINS_InterPro_DOMAIN/s:_CHCH_(InterPro:IPR010625);_BEST_Arabidopsis_thaliana_protein_match_is:_unknown_protein_(TAIR:AT5G64400.1);_Has_185_Blast_hits_to_185_proteins_in_73_species:_Arc…
AT2G46720.1	5.87724	-0.821403	1.49781e-05	0.000452526	AT2G46720.1	3-ketoacyl-CoA_synthase_13	Encodes_KCS13,_a_member_of_the_3-ketoacyl-CoA_synthase_family_involved_in_the_biosynthesis_of_VLCFA_(very_long_chain_fatty_acids).	3-ketoacyl-CoA_synthase_13_(KCS13);_FUNCTIONS_IN:_transferase_activity,_transferring_acyl_groups_other_than_amino-acyl_groups,_catalytic_activity,_acyltransferase_activity;_INVOLVED_IN:_fatty_acid_elongation,_very_long-chain_fatty_acid_metabolic_process,_cuticle_development;_LOCATED_IN:_endomembrane_system,_membrane;_EXPRESSED_IN:_ovule,_rosette_leaf,_fruit,_cauline_leaf,_flower;_CONTAINS_InterPr…
AT1G60590.1	5.66382	0.665224	0.00053696	0.00756598	AT1G60590.1	Pectin_lyase-like_superfamily_protein	Pectin_lyase-like_superfamily_protein;_FUNCTIONS_IN:_polygalacturonase_activity;_INVOLVED_IN:_carbohydrate_metabolic_process;_EXPRESSED_IN:_20_plant_structures;_EXPRESSED_DURING:_10_growth_stages;_CONTAINS_InterPro_DOMAIN/s:_Pectin_lyase_fold/virulence_factor_(InterPro:IPR011050),_Pectin_lyase_fold_(InterPro:IPR012334),_Glycoside_hydrolase,_family_28_(InterPro:IPR000743),_Parallel_beta-helix_repe…
AT3G06880.1	5.6269	1.30821	1.44215e-05	0.000439798	AT3G06880.1	Transducin/WD40_repeat-like_superfamily_protein	Transducin/WD40_repeat-like_superfamily_protein;_FUNCTIONS_IN:_binding,_nucleotide_binding;_LOCATED_IN:_cellular_component_unknown;_CONTAINS_InterPro_DOMAIN/s:_WD40_repeat_2_(InterPro:IPR019782),_WD40_repeat,_conserved_site_(InterPro:IPR019775),_WD40_repeat_(InterPro:IPR001680),_WD40_repeat-like-containing_domain_(InterPro:IPR011046),_WD40-repeat-containing_domain_(InterPro:IPR017986),_WD40/YVTN_…
AT5G55620.1	5.57915	-0.287801	6.33634e-07	3.54817e-05	AT5G55620.1	unknown_protein;_BEST_Arabidopsis_thaliana_protein_match_is:_unknown_protein_(TAIR:AT3G09950.1);_Has_30201_Blast_hits_to_17322_proteins_in_780_species:_Archae_-_12;_Bacteria_-_1396;_Metazoa_-_17338;_Fungi_-_3422;_Plants_-_5037;_Viruses_-_0;_Other_Eukaryotes_-_2996_(source:_NCBI_BLink).
AT1G54870.1	5.54108	1.56013	0.000164807	0.00303267	AT1G54870.1	NAD(P)-binding_Rossmann-fold_superfamily_protein	NAD(P)-binding_Rossmann-fold_superfamily_protein;_FUNCTIONS_IN:_oxidoreductase_activity,_binding,_catalytic_activity;_INVOLVED_IN:_oxidation_reduction,_metabolic_process;_LOCATED_IN:_chloroplast;_EXPRESSED_IN:_8_plant_structures;_EXPRESSED_DURING:_M_germinated_pollen_stage,_4_anthesis,_petal_differentiation_and_expansion_stage;_CONTAINS_InterPro_DOMAIN/s:_Short-chain_dehydrogenase/reductase,_cons…
AT4G25140.1	5.43164	1.5279	0.00267946	0.0251394	AT4G25140.1	oleosin_1	Encodes_oleosin1,_a_protein_found_in_oil_bodies,_involved_in_seed_lipid_accumulation._Suppression_of_OLEO1_(and_OLEO2)_resulted_in_an_aberrant_phenotype_of_embryo_cells_that_contain_unusually_large_oilbodies_that_are_not_normally_observed_in_seeds._Changes_in_the_size_of_oilbodies_caused_disruption_of_storage_organelles,_altering_accumulation_of_lipids_and_proteins_and_causing_delay_in_germinatio…	oleosin_1_(OLEO1);_FUNCTIONS_IN:_molecular_function_unknown;_INVOLVED_IN:_response_to_freezing,_lipid_storage,_seed_germination,_seed_oilbody_biogenesis;_LOCATED_IN:_monolayer-surrounded_lipid_storage_body,_integral_to_membrane,_membrane;_EXPRESSED_IN:_shoot_apex;_CONTAINS_InterPro_DOMAIN/s:_Oleosin_(InterPro:IPR000136);_BEST_Arabidopsis_thaliana_protein_match_is:_oleosin3_(TAIR:AT5G51210.1);_Has…
AT4G18970.1	5.36256	1.40651	4.10567e-06	0.000163439	AT4G18970.1	GDSL-like_Lipase/Acylhydrolase_superfamily_protein	GDSL-like_Lipase/Acylhydrolase_superfamily_protein;_FUNCTIONS_IN:_hydrolase_activity,_acting_on_ester_bonds,_carboxylesterase_activity;_INVOLVED_IN:_lipid_metabolic_process;_LOCATED_IN:_endomembrane_system;_EXPRESSED_IN:_19_plant_structures;_EXPRESSED_DURING:_13_growth_stages;_CONTAINS_InterPro_DOMAIN/s:_Lipase,_GDSL_(InterPro:IPR001087);_BEST_Arabidopsis_thaliana_protein_match_is:_GDSL-like_Lipa…
AT5G60250.1	5.29919	2.40481	2.36436e-32	1.53581e-28	AT5G60250.1	zinc_finger_(C3HC4-type_RING_finger)_family_protein	zinc_finger_(C3HC4-type_RING_finger)_family_protein;_FUNCTIONS_IN:_zinc_ion_binding,_nucleic_acid_binding;_EXPRESSED_IN:_14_plant_structures;_EXPRESSED_DURING:_8_growth_stages;_CONTAINS_InterPro_DOMAIN/s:_Zinc_finger,_RING-type,_conserved_site_(InterPro:IPR017907),_Zinc_finger,_C6HC-type_(InterPro:IPR002867),_Zinc_finger,_RING-type_(InterPro:IPR001841),_Polynucleotidyl_transferase,_ribonuclease_H…
AT5G09460.1	5.27221	2.45574	6.62275e-14	3.0728e-11	AT5G09460.1	sequence-specific_DNA_binding_transcription_factors;transcription_regulators	sequence-specific_DNA_binding_transcription_factors;transcription_regulators;_CONTAINS_InterPro_DOMAIN/s:_Helix-loop-helix_DNA-binding_domain_(InterPro:IPR001092);_BEST_Arabidopsis_thaliana_protein_match_is:_sequence-specific_DNA_binding_transcription_factors;transcription_regulators_(TAIR:AT5G64340.1);_Has_178_Blast_hits_to_178_proteins_in_26_species:_Archae_-_0;_Bacteria_-_2;_Metazoa_-_6;_Fungi…
AT1G72610.1	5.2605	3.35263	0.00128701	0.0147458	AT1G72610.1	germin-like_protein_1	germin-like_protein_(GLP1)	germin-like_protein_1_(GER1);_INVOLVED_IN:_biological_process_unknown;_LOCATED_IN:_extracellular_matrix;_EXPRESSED_IN:_23_plant_structures;_EXPRESSED_DURING:_13_growth_stages;_CONTAINS_InterPro_DOMAIN/s:_Cupin,_RmlC-type_(InterPro:IPR011051),_Cupin_1_(InterPro:IPR006045),_Germin_(InterPro:IPR001929),_RmlC-like_jelly_roll_fold_(InterPro:IPR014710),_Germin,_manganese_binding_site_(InterPro:IPR01978…
AT5G44120.1	5.18527	3.5712	0.000689315	0.00910074	AT5G44120.1	RmlC-like_cupins_superfamily_protein	Encodes_a_12S_seed_storage_protein._The_Landsberg_erecta_genome_contains_another_copy_of_12S_globulin_gene,_CRA2,_which_is_located_tandemly_with_CRA1._Protein_is_tyrosine-phosphorylated_and_its_phosphorylation_state_is_modulated_in_response_to_ABA_in_Arabidopsis_thaliana_seeds.	CRUCIFERINA_(CRA1);_FUNCTIONS_IN:_nutrient_reservoir_activity;_INVOLVED_IN:_response_to_abscisic_acid_stimulus;_EXPRESSED_IN:_guard_cell,_seed;_EXPRESSED_DURING:_seedling_growth,_seed_development_stages;_CONTAINS_InterPro_DOMAIN/s:_11-S_seed_storage_protein,_conserved_site_(InterPro:IPR022379),_Cupin,_RmlC-type_(InterPro:IPR011051),_Cupin_1_(InterPro:IPR006045),_RmlC-like_jelly_roll_fold_(InterPr…
AT5G53380.1	5.11241	-0.699092	1.10111e-08	1.15362e-06	AT5G53380.1	O-acyltransferase_(WSD1-like)_family_protein	O-acyltransferase_(WSD1-like)_family_protein;_CONTAINS_InterPro_DOMAIN/s:_O-acyltransferase,_WSD1,_C-terminal_(InterPro:IPR009721),_O-acyltransferase,_WSD1,_N-terminal_(InterPro:IPR004255);_BEST_Arabidopsis_thaliana_protein_match_is:_O-acyltransferase_(WSD1-like)_family_protein_(TAIR:AT5G12420.1);_Has_1807_Blast_hits_to_1807_proteins_in_277_species:_Archae_-_0;_Bacteria_-_0;_Metazoa_-_736;_Fungi_…
AT2G05070.1	4.95094	2.9972	6.26572e-07	3.51873e-05	AT2G05070.1	photosystem_II_light_harvesting_complex_gene_2.2	Encodes_Lhcb2.2.__Belongs_to_the_Lhc_super-gene_family_encodes_the_light-harvesting_chlorophyll_a/b-binding_(LHC)_proteins_that_constitute_the_antenna_system_of_the_photosynthetic_apparatus.	photosystem_II_light_harvesting_complex_gene_2.2_(LHCB2.2);_FUNCTIONS_IN:_chlorophyll_binding;_INVOLVED_IN:_photosynthesis,_light_harvesting,_photosynthesis;_LOCATED_IN:_in_7_components;_EXPRESSED_IN:_guard_cell,_juvenile_leaf,_cultured_cell,_leaf;_CONTAINS_InterPro_DOMAIN/s:_Chlorophyll_A-B_binding_protein_(InterPro:IPR001344);_BEST_Arabidopsis_thaliana_protein_match_is:_photosystem_II_light_har…
AT5G64340.1	4.94894	2.15942	9.57963e-15	5.33366e-12	AT5G64340.1	sequence-specific_DNA_binding_transcription_factors;transcription_regulators	Encodes_a_bHLH(basic_helix-loop-helix)-type_transcription_factor_SAC51_[suppressor_of_acaulis_51].__Upregulation_of_SAC51_reverses_the_dwarf_phenotype_caused_by_a_loss-of-function_mutation_in_ACL5_(Arabidopsis_thaliana_ACAULIS_5)_gene,_suggesting_that_activation_of_SAC51_may_lead_to_the_expression_of_a_subset_of_genes_required_for_stem_elongation.	SUPPRESSOR_OF_ACAULIS_51_(SAC51);_BEST_Arabidopsis_thaliana_protein_match_is:_sequence-specific_DNA_binding_transcription_factors;transcription_regulators_(TAIR:AT5G09460.1);_Has_1807_Blast_hits_to_1807_proteins_in_277_species:_Archae_-_0;_Bacteria_-_0;_Metazoa_-_736;_Fungi_-_347;_Plants_-_385;_Viruses_-_0;_Other_Eukaryotes_-_339_(source:_NCBI_BLink).
AT2G41260.1	4.93468	1.28863	0.000805196	0.0102421	AT2G41260.1	glycine-rich_protein_/_late_embryogenesis_abundant_protein_(M17)	Late-embryogenesis-abundant_gene._Involved_in_the_acquisition_of_desiccation_tolerance_during_late_phase_of_embryogenesis.	M17;_FUNCTIONS_IN:_molecular_function_unknown;_INVOLVED_IN:_embryo_development;_LOCATED_IN:_endomembrane_system;_EXPRESSED_IN:_cotyledon;_BEST_Arabidopsis_thaliana_protein_match_is:_late_embryogenesis_abundant_protein_(M10)_/_LEA_protein_M10_(TAIR:AT2G41280.1);_Has_3422_Blast_hits_to_2401_proteins_in_322_species:_Archae_-_2;_Bacteria_-_405;_Metazoa_-_1403;_Fungi_-_273;_Plants_-_1003;_Viruses_-_37…
AT1G73190.1	4.86104	2.58513	5.29954e-06	0.000204092	AT1G73190.1	Aquaporin-like_superfamily_protein	Moves_to_the_Protein_Storage_Vacuole_in_a_Golgi_independent_manner	TIP3;1;_FUNCTIONS_IN:_water_channel_activity;_INVOLVED_IN:_autophagy,_transport;_LOCATED_IN:_plant-type_vacuole_membrane,_protein_storage_vacuole,_membrane,_central_vacuole;_EXPRESSED_IN:_6_plant_structures;_EXPRESSED_DURING:_seedling_growth,_E_expanded_cotyledon_stage;_CONTAINS_InterPro_DOMAIN/s:_Major_intrinsic_protein,_conserved_site_(InterPro:IPR022357),_Aquaporin_(InterPro:IPR012269),_Major_…
AT5G08000.1	4.85121	-0.0839926	5.77882e-06	0.000217818	AT5G08000.1	glucan_endo-1,3-beta-glucosidase-like_protein_3	Encodes_a_member_of_the_X8-GPI_family_of_proteins._It_localizes_to_the_plasmodesmata_and_binds_callose.	glucan_endo-1,3-beta-glucosidase-like_protein_3_(E13L3);_FUNCTIONS_IN:_callose_binding,_polysaccharide_binding;_INVOLVED_IN:_biological_process_unknown;_LOCATED_IN:_plasmodesma,_anchored_to_plasma_membrane,_anchored_to_membrane;_EXPRESSED_IN:_23_plant_structures;_EXPRESSED_DURING:_13_growth_stages;_CONTAINS_InterPro_DOMAIN/s:_X8_(InterPro:IPR012946);_BEST_Arabidopsis_thaliana_protein_match_is:_pl…
AT2G41240.1	4.83044	5.21264	1.9816e-17	2.2715e-14	AT2G41240.1	basic_helix-loop-helix_protein_100	Encodes_a_member_of_the_basic_helix-loop-helix_transcription_factor_family_protein.	basic_helix-loop-helix_protein_100_(BHLH100);_FUNCTIONS_IN:_DNA_binding,_sequence-specific_DNA_binding_transcription_factor_activity;_INVOLVED_IN:_response_to_water_deprivation,_regulation_of_transcription;_LOCATED_IN:_nucleus;_CONTAINS_InterPro_DOMAIN/s:_Achaete-scute_transcription_factor_related_(InterPro:IPR015660),_Helix-loop-helix_DNA-binding_domain_(InterPro:IPR001092),_Helix-loop-helix_DNA…
AT4G00180.1	4.79248	-0.145723	0.0010199	0.0123985	AT4G00180.1	Plant-specific_transcription_factor_YABBY_family_protein	YABBY_gene_family_member,_likely_has_transcription_factor_activity,_involved_in_specifying_abaxial_cell_fate._Along_with_FIL,_involved_in_patterning_of_the_fruit._GUS_reporter_gene_expression_in_seedlings_is_observed_in_the_young_leaves_and_as_the_leaf_matures,_expression_is_restricted_to_the_abaxial_tissues_of_leaves,_expression_is_also_observed_on_either_side_of_the_leaf_margin_in_the_younger_t…	YABBY3_(YAB3);_CONTAINS_InterPro_DOMAIN/s:_High_mobility_group,_superfamily_(InterPro:IPR009071),_YABBY_protein_(InterPro:IPR006780);_BEST_Arabidopsis_thaliana_protein_match_is:_Plant-specific_transcription_factor_YABBY_family_protein_(TAIR:AT2G45190.1);_Has_469_Blast_hits_to_469_proteins_in_131_species:_Archae_-_0;_Bacteria_-_0;_Metazoa_-_4;_Fungi_-_6;_Plants_-_442;_Viruses_-_2;_Other_Eukaryotes…
AT1G47980.1	4.78639	1.94452	7.53802e-05	0.00165454	AT1G47980.1	unknown_protein;_FUNCTIONS_IN:_molecular_function_unknown;_INVOLVED_IN:_biological_process_unknown;_LOCATED_IN:_endomembrane_system;_EXPRESSED_IN:_6_plant_structures;_EXPRESSED_DURING:_4_anthesis,_F_mature_embryo_stage,_petal_differentiation_and_expansion_stage,_E_expanded_cotyledon_stage;_BEST_Arabidopsis_thaliana_protein_match_is:_unknown_protein_(TAIR:AT3G62730.1);_Has_169_Blast_hits_to_169_pr…
AT4G36600.1	4.58356	1.44414	0.000159698	0.00296434	AT4G36600.1	Late_embryogenesis_abundant_(LEA)_protein	Late_embryogenesis_abundant_(LEA)_protein;_CONTAINS_InterPro_DOMAIN/s:_Late_embryogenesis_abundant_protein,_group_4_(InterPro:IPR004238);_BEST_Arabidopsis_thaliana_protein_match_is:_late_embryogenesis_abundant_domain-containing_protein_/_LEA_domain-containing_protein_(TAIR:AT2G18340.1);_Has_1483_Blast_hits_to_893_proteins_in_345_species:_Archae_-_4;_Bacteria_-_836;_Metazoa_-_93;_Fungi_-_47;_Plant…
AT4G25580.1	4.56906	1.11986	0.000176922	0.00320714	AT4G25580.1	CAP160_protein	CAP160_protein;_CONTAINS_InterPro_DOMAIN/s:_CAP160_(InterPro:IPR012418);_BEST_Arabidopsis_thaliana_protein_match_is:_CAP160_protein_(TAIR:AT5G52300.1);_Has_292_Blast_hits_to_249_proteins_in_85_species:_Archae_-_0;_Bacteria_-_26;_Metazoa_-_66;_Fungi_-_33;_Plants_-_116;_Viruses_-_9;_Other_Eukaryotes_-_42_(source:_NCBI_BLink).
AT5G24210.1	4.55366	-0.333013	1.5217e-08	1.52069e-06	AT5G24210.1	alpha/beta-Hydrolases_superfamily_protein	alpha/beta-Hydrolases_superfamily_protein;_FUNCTIONS_IN:_triglyceride_lipase_activity;_INVOLVED_IN:_lipid_metabolic_process;_LOCATED_IN:_cellular_component_unknown;_EXPRESSED_IN:_15_plant_structures;_EXPRESSED_DURING:_9_growth_stages;_CONTAINS_InterPro_DOMAIN/s:_Lipase,_class_3_(InterPro:IPR002921);_BEST_Arabidopsis_thaliana_protein_match_is:_alpha/beta-Hydrolases_superfamily_protein_(TAIR:AT5G24…
AT4G31830.1	4.47165	-1.28414	0.000353716	0.00550989	AT4G31830.1	unknown_protein;_Has_42_Blast_hits_to_42_proteins_in_10_species:_Archae_-_0;_Bacteria_-_0;_Metazoa_-_0;_Fungi_-_0;_Plants_-_42;_Viruses_-_0;_Other_Eukaryotes_-_0_(source:_NCBI_BLink).
AT2G44460.1	4.45878	0.340003	9.12869e-10	1.35795e-07	AT2G44460.1	beta_glucosidase_28	beta_glucosidase_28_(BGLU28);_FUNCTIONS_IN:_cation_binding,_hydrolase_activity,_hydrolyzing_O-glycosyl_compounds,_catalytic_activity;_INVOLVED_IN:_response_to_karrikin;_LOCATED_IN:_membrane;_EXPRESSED_IN:_10_plant_structures;_EXPRESSED_DURING:_7_growth_stages;_CONTAINS_InterPro_DOMAIN/s:_Glycoside_hydrolase,_family_1_(InterPro:IPR001360),_Glycoside_hydrolase,_family_1,_active_site_(InterPro:IPR01…
AT1G74670.1	4.42825	1.55607	9.7518e-07	4.97469e-05	AT1G74670.1	Gibberellin-regulated_family_protein	Gibberellin-regulated_family_protein;_FUNCTIONS_IN:_molecular_function_unknown;_INVOLVED_IN:_in_6_processes;_LOCATED_IN:_endomembrane_system;_EXPRESSED_IN:_21_plant_structures;_EXPRESSED_DURING:_13_growth_stages;_CONTAINS_InterPro_DOMAIN/s:_Gibberellin_regulated_protein_(InterPro:IPR003854);_BEST_Arabidopsis_thaliana_protein_match_is:_GAST1_protein_homolog_4_(TAIR:AT5G15230.1);_Has_479_Blast_hits…
AT2G42560.1	4.41361	1.27174	0.00063151	0.0085455	AT2G42560.1	late_embryogenesis_abundant_domain-containing_protein_/_LEA_domain-containing_protein	late_embryogenesis_abundant_domain-containing_protein_/_LEA_domain-containing_protein;_FUNCTIONS_IN:_molecular_function_unknown;_INVOLVED_IN:_embryo_development_ending_in_seed_dormancy;_LOCATED_IN:_cellular_component_unknown;_EXPRESSED_IN:_seed;_EXPRESSED_DURING:_seedling_growth;_CONTAINS_InterPro_DOMAIN/s:_Late_embryogenesis_abundant_protein,_group_4_(InterPro:IPR004238);_BEST_Arabidopsis_thalia…
AT4G31940.1	4.37373	5.15719	1.26811e-05	0.000396655	AT4G31940.1	cytochrome_P450,_family_82,_subfamily_C,_polypeptide_4	member_of_CYP82C	cytochrome_P450,_family_82,_subfamily_C,_polypeptide_4_(CYP82C4);_FUNCTIONS_IN:_electron_carrier_activity,_monooxygenase_activity,_iron_ion_binding,_oxygen_binding,_heme_binding;_INVOLVED_IN:_oxidation_reduction;_LOCATED_IN:_endomembrane_system;_EXPRESSED_IN:_root;_CONTAINS_InterPro_DOMAIN/s:_Cytochrome_P450_(InterPro:IPR001128),_Cytochrome_P450,_E-class,_group_I_(InterPro:IPR002401),_Cytochrome_…
AT5G65410.1	4.25708	0.439864	0.000276175	0.00455701	AT5G65410.1	homeobox_protein_25	Encodes_ZFHD2,_a_member_of_the_zinc_finger_homeodomain_transcriptional_factor_family.	homeobox_protein_25_(HB25);_FUNCTIONS_IN:_DNA_binding,_sequence-specific_DNA_binding_transcription_factor_activity,_zinc_ion_binding;_INVOLVED_IN:_regulation_of_transcription;_LOCATED_IN:_intracellular;_EXPRESSED_IN:_14_plant_structures;_EXPRESSED_DURING:_9_growth_stages;_CONTAINS_InterPro_DOMAIN/s:_Homeobox_domain,_ZF-HD_class_(InterPro:IPR006455),_ZF-HD_homeobox_protein,_Cys/His-rich_dimerisati…
AT3G13130.1	4.15228	-0.287786	5.16765e-08	4.43621e-06	AT3G13130.1	unknown_protein;_FUNCTIONS_IN:_molecular_function_unknown;_INVOLVED_IN:_biological_process_unknown;_LOCATED_IN:_endomembrane_system;_EXPRESSED_IN:_male_gametophyte;_Has_140_Blast_hits_to_132_proteins_in_41_species:_Archae_-_2;_Bacteria_-_4;_Metazoa_-_29;_Fungi_-_20;_Plants_-_51;_Viruses_-_0;_Other_Eukaryotes_-_34_(source:_NCBI_BLink).
AT4G13420.1	4.08154	2.50798	2.37479e-18	3.08516e-15	AT4G13420.1	high_affinity_K+_transporter_5	Encodes_a_protein_of_the_KUP/HAK/KT_potassium_channel_class_that_is_upregulated_in_the_roots_by_K_levels.	high_affinity_K+_transporter_5_(HAK5);_FUNCTIONS_IN:_potassium_ion_transmembrane_transporter_activity,_potassium:sodium_symporter_activity;_INVOLVED_IN:_potassium_ion_transport;_LOCATED_IN:_membrane;_EXPRESSED_IN:_15_plant_structures;_EXPRESSED_DURING:_8_growth_stages;_CONTAINS_InterPro_DOMAIN/s:_Potassium_uptake_protein,_kup_(InterPro:IPR018519),_K+_potassium_transporter_(InterPro:IPR003855);_BE…
AT1G52120.1	4.07479	0.717804	1.72402e-07	1.24429e-05	AT1G52120.1	Mannose-binding_lectin_superfamily_protein	Mannose-binding_lectin_superfamily_protein;_CONTAINS_InterPro_DOMAIN/s:_Mannose-binding_lectin_(InterPro:IPR001229);_BEST_Arabidopsis_thaliana_protein_match_is:_Mannose-binding_lectin_superfamily_protein_(TAIR:AT1G52130.1);_Has_1455_Blast_hits_to_704_proteins_in_37_species:_Archae_-_0;_Bacteria_-_4;_Metazoa_-_0;_Fungi_-_0;_Plants_-_1447;_Viruses_-_0;_Other_Eukaryotes_-_4_(source:_NCBI_BLink).
AT4G33720.1	4.00784	0.403046	4.75982e-09	5.39271e-07	AT4G33720.1	CAP_(Cysteine-rich_secretory_proteins,_Antigen_5,_and_Pathogenesis-related_1_protein)_superfamily_protein	CAP_(Cysteine-rich_secretory_proteins,_Antigen_5,_and_Pathogenesis-related_1_protein)_superfamily_protein;_FUNCTIONS_IN:_molecular_function_unknown;_INVOLVED_IN:_biological_process_unknown;_LOCATED_IN:_endomembrane_system,_extracellular_region;_EXPRESSED_IN:_root;_CONTAINS_InterPro_DOMAIN/s:_Allergen_V5/Tpx-1_related,_conserved_site_(InterPro:IPR018244),_Allergen_V5/Tpx-1_related_(InterPro:IPR001…
AT1G75240.1	3.9295	0.362862	0.000312981	0.00499924	AT1G75240.1	homeobox_protein_33	homeobox_protein_33_(HB33);_FUNCTIONS_IN:_DNA_binding,_sequence-specific_DNA_binding_transcription_factor_activity;_INVOLVED_IN:_regulation_of_transcription;_LOCATED_IN:_cellular_component_unknown;_EXPRESSED_IN:_16_plant_structures;_EXPRESSED_DURING:_9_growth_stages;_CONTAINS_InterPro_DOMAIN/s:_Homeobox_domain,_ZF-HD_class_(InterPro:IPR006455),_ZF-HD_homeobox_protein,_Cys/His-rich_dimerisation_do…
AT5G16030.1	3.91452	1.58995	1.93413e-08	1.90355e-06	AT5G16030.1	unknown_protein;_BEST_Arabidopsis_thaliana_protein_match_is:_unknown_protein_(TAIR:AT3G02500.1);_Has_30201_Blast_hits_to_17322_proteins_in_780_species:_Archae_-_12;_Bacteria_-_1396;_Metazoa_-_17338;_Fungi_-_3422;_Plants_-_5037;_Viruses_-_0;_Other_Eukaryotes_-_2996_(source:_NCBI_BLink).
AT3G53040.1	3.91354	2.3348	6.56121e-09	7.14292e-07	AT3G53040.1	late_embryogenesis_abundant_protein,_putative_/_LEA_protein,_putative	late_embryogenesis_abundant_protein,_putative_/_LEA_protein,_putative;_INVOLVED_IN:_embryo_development_ending_in_seed_dormancy;_EXPRESSED_IN:_seed;_CONTAINS_InterPro_DOMAIN/s:_Late_embryogenesis_abundant_protein,_group_4_(InterPro:IPR004238);_BEST_Arabidopsis_thaliana_protein_match_is:_embryonic_cell_protein_63_(TAIR:AT2G36640.1);_Has_58153_Blast_hits_to_33178_proteins_in_2866_species:_Archae_-_7…
AT2G21720.1	3.71158	0.147786	1.03737e-05	0.000340896	AT2G21720.1	Plant_protein_of_unknown_function_(DUF639)	Plant_protein_of_unknown_function_(DUF639);_CONTAINS_InterPro_DOMAIN/s:_Protein_of_unknown_function_DUF639_(InterPro:IPR006927);_BEST_Arabidopsis_thaliana_protein_match_is:_Plant_protein_of_unknown_function_(DUF639)_(TAIR:AT5G23390.1);_Has_146_Blast_hits_to_143_proteins_in_14_species:_Archae_-_0;_Bacteria_-_4;_Metazoa_-_0;_Fungi_-_0;_Plants_-_142;_Viruses_-_0;_Other_Eukaryotes_-_0_(source:_NCBI_B…
AT1G52400.1	3.71059	1.50268	3.29389e-05	0.000857707	AT1G52400.1	beta_glucosidase_18	encodes_a_member_of_glycosyl_hydrolase_family_1,_located_in_inducible_ER_bodies_which_were_formed_after_wounding,_required_in_inducible_ER_body_formation	beta_glucosidase_18_(BGLU18);_FUNCTIONS_IN:_abscisic_acid_glucose_ester_beta-glucosidase_activity,_hydrolase_activity,_hydrolyzing_O-glycosyl_compounds,_identical_protein_binding;_INVOLVED_IN:_in_6_processes;_LOCATED_IN:_in_6_components;_EXPRESSED_IN:_24_plant_structures;_EXPRESSED_DURING:_15_growth_stages;_CONTAINS_InterPro_DOMAIN/s:_Glycoside_hydrolase,_family_1_(InterPro:IPR001360),_Glycoside_…
AT5G15780.1	3.69817	2.21795	0.000289881	0.00472713	AT5G15780.1	Pollen_Ole_e_1_allergen_and_extensin_family_protein	Pollen_Ole_e_1_allergen_and_extensin_family_protein;_FUNCTIONS_IN:_molecular_function_unknown;_INVOLVED_IN:_biological_process_unknown;_LOCATED_IN:_endomembrane_system;_EXPRESSED_IN:_14_plant_structures;_EXPRESSED_DURING:_10_growth_stages;_CONTAINS_InterPro_DOMAIN/s:_Pollen_Ole_e_1_allergen/extensin_(InterPro:IPR006041);_Has_85252_Blast_hits_to_38354_proteins_in_1825_species:_Archae_-_258;_Bacter…
AT1G01580.1	3.69692	6.58313	9.41669e-15	5.33366e-12	AT1G01580.1	ferric_reduction_oxidase_2	Encodes_the_low-iron-inducible_ferric_chelate_reductase_responsible_for_reduction_of_iron_at_the_root_surface.__It_is_likely_to_be_the_major_Fe(III)_chelate_reductase_in_Arabidopsis_iron_metabolism.__Coordinately_regulated_with_IRT1,_the_major_transporter_responsible_for_high-affinity_iron_uptake_from_the_soil,_at_both_transcriptional_and_posttranscriptional_levels._Steady_state_mRNA_levels_are_r…	ferric_reduction_oxidase_2_(FRO2);_CONTAINS_InterPro_DOMAIN/s:_Ferredoxin_reductase-type_FAD-binding_domain_(InterPro:IPR017927),_Ferric_reductase,_NAD_binding_(InterPro:IPR013121),_FAD-binding_8_(InterPro:IPR013112),_Riboflavin_synthase-like_beta-barrel_(InterPro:IPR017938),_Ferric_reductase-like_transmembrane_component,_N-terminal_(InterPro:IPR013130);_BEST_Arabidopsis_thaliana_protein_match_is…
AT4G12490.1	3.68757	3.02665	2.47667e-14	1.3044e-11	AT4G12490.1	Bifunctional_inhibitor/lipid-transfer_protein/seed_storage_2S_albumin_superfamily_protein	Bifunctional_inhibitor/lipid-transfer_protein/seed_storage_2S_albumin_superfamily_protein;_CONTAINS_InterPro_DOMAIN/s:_Bifunctional_inhibitor/plant_lipid_transfer_protein/seed_storage_(InterPro:IPR016140),_Plant_lipid_transfer_protein/seed_storage/trypsin-alpha_amylase_inhibitor_(InterPro:IPR003612),_Plant_lipid_transfer_protein/hydrophobic_protein,_helical_domain_(InterPro:IPR013770);_BEST_Arabi…
AT3G46190.1	3.66775	-0.930055	1.09922e-05	0.000357007	AT3G46190.1	TRAF-like_family_protein	TRAF-like_family_protein;_CONTAINS_InterPro_DOMAIN/s:_TRAF-like_(InterPro:IPR008974),_MATH_(InterPro:IPR002083),_TRAF-type_(InterPro:IPR013322);_BEST_Arabidopsis_thaliana_protein_match_is:_TRAF-like_family_protein_(TAIR:AT1G58270.1);_Has_980_Blast_hits_to_953_proteins_in_88_species:_Archae_-_0;_Bacteria_-_0;_Metazoa_-_314;_Fungi_-_12;_Plants_-_614;_Viruses_-_0;_Other_Eukaryotes_-_40_(source:_NCBI…
AT3G54530.1	3.65675	1.59807	1.36199e-12	4.35101e-10	AT3G54530.1	unknown_protein;_BEST_Arabidopsis_thaliana_protein_match_is:_unknown_protein_(TAIR:AT3G54520.1);_Has_159_Blast_hits_to_159_proteins_in_50_species:_Archae_-_2;_Bacteria_-_26;_Metazoa_-_55;_Fungi_-_5;_Plants_-_20;_Viruses_-_2;_Other_Eukaryotes_-_49_(source:_NCBI_BLink).
AT1G52100.1	3.61092	4.93429	1.06789e-19	1.73417e-16	AT1G52100.1	Mannose-binding_lectin_superfamily_protein	Mannose-binding_lectin_superfamily_protein;_FUNCTIONS_IN:_molecular_function_unknown;_INVOLVED_IN:_biological_process_unknown;_LOCATED_IN:_membrane;_EXPRESSED_IN:_shoot,_cotyledon,_hypocotyl,_leaf;_CONTAINS_InterPro_DOMAIN/s:_Mannose-binding_lectin_(InterPro:IPR001229);_BEST_Arabidopsis_thaliana_protein_match_is:_Mannose-binding_lectin_superfamily_protein_(TAIR:AT5G35940.1);_Has_1742_Blast_hits_t…
AT3G17520.1	3.58001	2.65535	4.14633e-05	0.00102477	AT3G17520.1	Late_embryogenesis_abundant_protein_(LEA)_family_protein	Late_embryogenesis_abundant_protein_(LEA)_family_protein;_INVOLVED_IN:_embryo_development_ending_in_seed_dormancy;_LOCATED_IN:_endomembrane_system;_EXPRESSED_IN:_cultured_cell,_seed,_leaf;_EXPRESSED_DURING:_dry_seed_stage,_LP.04_four_leaves_visible,_seed_development_stages;_BEST_Arabidopsis_thaliana_protein_match_is:_late_embryogenesis_abundant_domain-containing_protein_/_LEA_domain-containing_pr…
AT2G43620.1	3.57675	0.925032	2.50269e-10	4.13305e-08	AT2G43620.1	Chitinase_family_protein	Chitinase_family_protein;_FUNCTIONS_IN:_chitin_binding,_chitinase_activity;_INVOLVED_IN:_response_to_salt_stress;_LOCATED_IN:_apoplast;_EXPRESSED_IN:_12_plant_structures;_EXPRESSED_DURING:_11_growth_stages;_CONTAINS_InterPro_DOMAIN/s:_Chitin-binding,_type_1,_conserved_site_(InterPro:IPR018371),_Glycoside_hydrolase,_family_19_(InterPro:IPR016283),_Chitin-binding,_type_1_(InterPro:IPR001002),_Glyco…
AT2G43010.1	3.56021	1.4009	0.000355009	0.00551854	AT2G43010.1	phytochrome_interacting_factor_4	Isolated_as_a_semidominant_mutation_defective_in_red_-light_responses._Encodes_a_nuclear_localized__bHLH_protein_that_interacts_with_active_PhyB_protein._Negatively_regulates_phyB_mediated_red_light_responses._Involved_in_shade_avoidance_response._Protein_abundance_is_negatively_regulated_by_PhyB.	phytochrome_interacting_factor_4_(PIF4);_CONTAINS_InterPro_DOMAIN/s:_Helix-loop-helix_DNA-binding_domain_(InterPro:IPR001092),_Helix-loop-helix_DNA-binding_(InterPro:IPR011598);_BEST_Arabidopsis_thaliana_protein_match_is:_phytochrome_interacting_factor_3-like_6_(TAIR:AT3G59060.1);_Has_4545_Blast_hits_to_4539_proteins_in_356_species:_Archae_-_0;_Bacteria_-_0;_Metazoa_-_939;_Fungi_-_192;_Plants_-_3…
AT1G52690.1	3.53472	2.60035	4.89004e-07	2.89642e-05	AT1G52690.1	Late_embryogenesis_abundant_protein_(LEA)_family_protein	Late_embryogenesis_abundant_protein_(LEA)_family_protein;_BEST_Arabidopsis_thaliana_protein_match_is:_Late_embryogenesis_abundant_protein_(LEA)_family_protein_(TAIR:AT3G15670.1);_Has_2929_Blast_hits_to_1441_proteins_in_420_species:_Archae_-_10;_Bacteria_-_766;_Metazoa_-_298;_Fungi_-_136;_Plants_-_1347;_Viruses_-_16;_Other_Eukaryotes_-_356_(source:_NCBI_BLink).
AT3G21380.1	3.48394	2.11118	4.69687e-05	0.00113277	AT3G21380.1	Mannose-binding_lectin_superfamily_protein	Mannose-binding_lectin_superfamily_protein;_CONTAINS_InterPro_DOMAIN/s:_Mannose-binding_lectin_(InterPro:IPR001229);_BEST_Arabidopsis_thaliana_protein_match_is:_myrosinase-binding_protein_1_(TAIR:AT1G52040.1);_Has_1897_Blast_hits_to_750_proteins_in_41_species:_Archae_-_0;_Bacteria_-_4;_Metazoa_-_0;_Fungi_-_0;_Plants_-_1886;_Viruses_-_0;_Other_Eukaryotes_-_7_(source:_NCBI_BLink).
AT3G15670.1	3.41564	1.99342	1.92627e-05	0.00055859	AT3G15670.1	Late_embryogenesis_abundant_protein_(LEA)_family_protein	Late_embryogenesis_abundant_protein_(LEA)_family_protein;_FUNCTIONS_IN:_molecular_function_unknown;_INVOLVED_IN:_embryo_development_ending_in_seed_dormancy;_LOCATED_IN:_nucleus;_EXPRESSED_DURING:_dry_seed_stage;_BEST_Arabidopsis_thaliana_protein_match_is:_Late_embryogenesis_abundant_protein_(LEA)_family_protein_(TAIR:AT1G52690.2);_Has_12897_Blast_hits_to_6829_proteins_in_1482_species:_Archae_-_30…
AT1G48130.1	3.37249	2.20227	0.000200827	0.00355141	AT1G48130.1	1-cysteine_peroxiredoxin_1	encodes_a_protein_similar_to_the_1-cysteine_(1-Cys)_peroxiredoxin_family_of_antioxidants._Expression_is_limited_to_seed_(aleurone_and_embryo)_and_is_not_induced_by_ABA_or_drought.	1-cysteine_peroxiredoxin_1_(PER1);_FUNCTIONS_IN:_thioredoxin_peroxidase_activity,_antioxidant_activity;_INVOLVED_IN:_maintenance_of_seed_dormancy,_response_to_desiccation;_LOCATED_IN:_cellular_component_unknown;_EXPRESSED_IN:_embryo,_aleurone_layer,_seed;_EXPRESSED_DURING:_seed_development_stages;_CONTAINS_InterPro_DOMAIN/s:_Peroxiredoxin,_C-terminal_(InterPro:IPR019479),_Thioredoxin_fold_(InterP…
AT5G14740.1	3.3628	4.63157	0.0017807	0.01855	AT5G14740.1	carbonic_anhydrase_2	Encodes_a_beta_carbonic_anhydrase_likely_to_be_localized_in_the_cytoplasm.__Expression_of_its_mRNA_is_seen_in_etiolated_seedlings_and_points_to_a_possible_nonphotosynthetic_role_for_this_isoform.	carbonic_anhydrase_2_(CA2);_FUNCTIONS_IN:_carbonate_dehydratase_activity,_zinc_ion_binding;_INVOLVED_IN:_defense_response_to_bacterium,_carbon_utilization;_LOCATED_IN:_in_7_components;_EXPRESSED_IN:_24_plant_structures;_EXPRESSED_DURING:_13_growth_stages;_CONTAINS_InterPro_DOMAIN/s:_Carbonic_anhydrase,_prokaryotic-like,_conserved_site_(InterPro:IPR015892),_Carbonic_anhydrase_(InterPro:IPR001765);…
AT4G19690.1	3.36001	8.16941	5.33842e-09	5.94456e-07	AT4G19690.1	iron-regulated_transporter_1	Fe(II)_transport_protein_(IRT1)	iron-regulated_transporter_1_(IRT1);_FUNCTIONS_IN:_manganese_ion_transmembrane_transporter_activity,_zinc_ion_transmembrane_transporter_activity,_cadmium_ion_transmembrane_transporter_activity,_copper_uptake_transmembrane_transporter_activity,_iron_ion_transmembrane_transporter_activity;_INVOLVED_IN:_in_11_processes;_LOCATED_IN:_endomembrane_system,_membrane;_EXPRESSED_IN:_9_plant_structures;_EXP…
AT3G03341.1	3.35782	-0.191095	0.00248434	0.0238837	AT3G03341.1	unknown_protein;_Has_30201_Blast_hits_to_17322_proteins_in_780_species:_Archae_-_12;_Bacteria_-_1396;_Metazoa_-_17338;_Fungi_-_3422;_Plants_-_5037;_Viruses_-_0;_Other_Eukaryotes_-_2996_(source:_NCBI_BLink).
AT1G80080.1	3.34184	-0.450854	0.00011225	0.00227383	AT1G80080.1	Leucine-rich_repeat_(LRR)_family_protein	Encodes_a_transmembrane_leucine-repeat_containing_receptor-like_protein_that_is_expressed_in_proliferative_postprotodermal_cells._Recessive_mutation_leads_to_disruption_of_asymmetric_cell_division_during_stomata_development.	TOO_MANY_MOUTHS_(TMM);_CONTAINS_InterPro_DOMAIN/s:_Leucine-rich_repeat_(InterPro:IPR001611);_BEST_Arabidopsis_thaliana_protein_match_is:_receptor_like_protein_29_(TAIR:AT2G42800.1);_Has_88991_Blast_hits_to_28047_proteins_in_1079_species:_Archae_-_16;_Bacteria_-_3330;_Metazoa_-_23111;_Fungi_-_805;_Plants_-_56845;_Viruses_-_0;_Other_Eukaryotes_-_4884_(source:_NCBI_BLink).
AT4G15236.1	3.26917	-0.157708	2.35721e-06	0.000103925	AT4G15236.1	ABC-2_and_Plant_PDR_ABC-type_transporter_family_protein	ABC-2_and_Plant_PDR_ABC-type_transporter_family_protein;_FUNCTIONS_IN:_nucleoside-triphosphatase_activity,_ATPase_activity,_nucleotide_binding,_ATP_binding;_LOCATED_IN:_membrane;_CONTAINS_InterPro_DOMAIN/s:_ATPase,_AAA+_type,_core_(InterPro:IPR003593),_ABC_transporter-like_(InterPro:IPR003439),_Plant_PDR_ABC_transporter_associated_(InterPro:IPR013581),_ABC-2_type_transporter_(InterPro:IPR013525);…
AT5G25230.1	3.26293	-0.284343	3.4641e-06	0.00014152	AT5G25230.1	Ribosomal_protein_S5/Elongation_factor_G/III/V_family_protein	Ribosomal_protein_S5/Elongation_factor_G/III/V_family_protein;_FUNCTIONS_IN:_translation_factor_activity,_nucleic_acid_binding,_GTP_binding,_translation_elongation_factor_activity,_GTPase_activity;_LOCATED_IN:_nucleolus;_EXPRESSED_IN:_cultured_cell;_CONTAINS_InterPro_DOMAIN/s:_Protein_synthesis_factor,_GTP-binding_(InterPro:IPR000795),_Translation_elongation_factor_EFG/EF2,_domain_IV_(InterPro:IP…
AT5G64341.1	3.21335	3.45654	1.60336e-10	2.76501e-08	AT5G64341.1	conserved_peptide_upstream_open_reading_frame_40	Upstream_open_reading_frames_(uORFs)_are_small_open_reading_frames_found_in_the_5'_UTR_of_a_mature_mRNA,_and_can_potentially_mediate_translational_regulation_of_the_largest,_or_major,_ORF_(mORF)._CPuORF40_represents_a_conserved_upstream_opening_reading_frame_relative_to_major_ORF_AT5G64340.1	conserved_peptide_upstream_open_reading_frame_40_(CPuORF40);_BEST_Arabidopsis_thaliana_protein_match_is:_conserved_peptide_upstream_open_reading_frame_43_(TAIR:AT5G09461.1);_Has_30201_Blast_hits_to_17322_proteins_in_780_species:_Archae_-_12;_Bacteria_-_1396;_Metazoa_-_17338;_Fungi_-_3422;_Plants_-_5037;_Viruses_-_0;_Other_Eukaryotes_-_2996_(source:_NCBI_BLink).
AT5G09461.1	3.20525	3.03763	3.85912e-07	2.41809e-05	AT5G09461.1	conserved_peptide_upstream_open_reading_frame_43	Upstream_open_reading_frames_(uORFs)_are_small_open_reading_frames_found_in_the_5'_UTR_of_a_mature_mRNA,_and_can_potentially_mediate_translational_regulation_of_the_largest,_or_major,_ORF_(mORF)._CPuORF43_represents_a_conserved_upstream_opening_reading_frame_relative_to_major_ORF_AT5G09460.1	conserved_peptide_upstream_open_reading_frame_43_(CPuORF43);_BEST_Arabidopsis_thaliana_protein_match_is:_conserved_peptide_upstream_open_reading_frame_40_(TAIR:AT5G64341.1);_Has_30201_Blast_hits_to_17322_proteins_in_780_species:_Archae_-_12;_Bacteria_-_1396;_Metazoa_-_17338;_Fungi_-_3422;_Plants_-_5037;_Viruses_-_0;_Other_Eukaryotes_-_2996_(source:_NCBI_BLink).
AT4G15620.1	3.20464	0.621331	0.00380625	0.0322348	AT4G15620.1	Uncharacterised_protein_family_(UPF0497)	Uncharacterised_protein_family_(UPF0497);_CONTAINS_InterPro_DOMAIN/s:_Uncharacterised_protein_family_UPF0497,_trans-membrane_plant_(InterPro:IPR006702),_Uncharacterised_protein_family_UPF0497,_trans-membrane_plant_subgroup_(InterPro:IPR006459);_BEST_Arabidopsis_thaliana_protein_match_is:_Uncharacterised_protein_family_(UPF0497)_(TAIR:AT4G15630.1);_Has_622_Blast_hits_to_622_proteins_in_21_species:…
AT3G01500.1	3.19675	5.4129	0.00490144	0.0385761	AT3G01500.1	carbonic_anhydrase_1	Encodes_a_putative_beta-carbonic_anhydrase_betaCA1.__Together_with_betaCA4_(At1g70410)_regulates_CO2-controlled_stomatal_movements_in_guard_cells.	carbonic_anhydrase_1_(CA1);_FUNCTIONS_IN:_carbonate_dehydratase_activity,_zinc_ion_binding;_INVOLVED_IN:_in_6_processes;_LOCATED_IN:_in_8_components;_EXPRESSED_IN:_22_plant_structures;_EXPRESSED_DURING:_14_growth_stages;_CONTAINS_InterPro_DOMAIN/s:_Carbonic_anhydrase,_prokaryotic-like,_conserved_site_(InterPro:IPR015892),_Carbonic_anhydrase_(InterPro:IPR001765);_BEST_Arabidopsis_thaliana_protein_…
AT1G29910.1	3.19271	3.51941	0.000165244	0.00303784	AT1G29910.1	chlorophyll_A/B_binding_protein_3	member_of_Chlorophyll_a/b-binding_protein_family	chlorophyll_A/B_binding_protein_3_(CAB3);_FUNCTIONS_IN:_chlorophyll_binding;_INVOLVED_IN:_photosynthesis,_light_harvesting,_photosynthesis;_LOCATED_IN:_in_6_components;_EXPRESSED_IN:_cotyledon,_guard_cell,_juvenile_leaf,_cultured_cell,_leaf;_CONTAINS_InterPro_DOMAIN/s:_Chlorophyll_A-B_binding_protein_(InterPro:IPR001344);_BEST_Arabidopsis_thaliana_protein_match_is:_chlorophyll_A/B-binding_protein…
AT5G36910.1	3.19269	0.708688	2.56461e-06	0.000110813	AT5G36910.1	thionin_2.2	Encodes_a_thionin_that_is_expressed_at_a_low_basal_level_in_seedlings_and_shows_circadian_variation.__Predicted_to_encode_a_PR_(pathogenesis-related)_protein.__Belongs_to_the_plant_thionin_(PR-13)_family_with_the_following_members:_At1g66100,_At5g36910,_At1g72260,_At2g15010,_At1g12663,_At1g12660.	thionin_2.2_(THI2.2);_FUNCTIONS_IN:_toxin_receptor_binding;_INVOLVED_IN:_defense_response;_LOCATED_IN:_endomembrane_system;_EXPRESSED_IN:_7_plant_structures;_EXPRESSED_DURING:_LP.06_six_leaves_visible,_LP.04_four_leaves_visible,_F_mature_embryo_stage,_petal_differentiation_and_expansion_stage,_D_bilateral_stage;_CONTAINS_InterPro_DOMAIN/s:_Thionin_(InterPro:IPR001010);_BEST_Arabidopsis_thaliana_p…
AT5G66400.1	3.18594	2.96411	0.000761247	0.00983715	AT5G66400.1	Dehydrin_family_protein	Belongs_to_the_dehydrin_protein_family,_which_contains_highly_conserved_stretches_of_7-17_residues_that_are_repetitively_scattered_in_their_sequences,_the_K-,_S-,_Y-_and_lysine_rich_segments._ABA-_and_drought-induced_glycine-rice_dehydrin_protein.__The_ABA-induced_expression_of_RAB18_was_reduced_following_ACC_application,_indicating_that_ethylene_inhibits_the_ABA_signaling_pathway.__RAB18_is_also…	RESPONSIVE_TO_ABA_18_(RAB18);_FUNCTIONS_IN:_molecular_function_unknown;_INVOLVED_IN:_cold_acclimation,_response_to_water_deprivation,_response_to_1-Aminocyclopropane-1-carboxylic_Acid,_response_to_abscisic_acid_stimulus,_response_to_stress;_LOCATED_IN:_cellular_component_unknown;_EXPRESSED_IN:_17_plant_structures;_EXPRESSED_DURING:_10_growth_stages;_CONTAINS_InterPro_DOMAIN/s:_Dehydrin_(InterPro:…
AT5G45950.1	3.17654	1.92811	0.000426245	0.00638942	AT5G45950.1	GDSL-like_Lipase/Acylhydrolase_superfamily_protein	GDSL-like_Lipase/Acylhydrolase_superfamily_protein;_FUNCTIONS_IN:_hydrolase_activity,_acting_on_ester_bonds,_carboxylesterase_activity;_INVOLVED_IN:_lipid_metabolic_process;_LOCATED_IN:_endomembrane_system;_EXPRESSED_IN:_20_plant_structures;_EXPRESSED_DURING:_13_growth_stages;_CONTAINS_InterPro_DOMAIN/s:_Lipase,_GDSL_(InterPro:IPR001087);_BEST_Arabidopsis_thaliana_protein_match_is:_GDSL-like_Lipa…
AT5G42230.1	3.17074	-0.21314	3.93574e-05	0.000989624	AT5G42230.1	serine_carboxypeptidase-like_41	serine_carboxypeptidase-like_41_(scpl41);_FUNCTIONS_IN:_serine-type_carboxypeptidase_activity;_INVOLVED_IN:_proteolysis;_LOCATED_IN:_endomembrane_system;_EXPRESSED_IN:_6_plant_structures;_EXPRESSED_DURING:_4_anthesis,_C_globular_stage,_petal_differentiation_and_expansion_stage;_CONTAINS_InterPro_DOMAIN/s:_Peptidase_S10,_serine_carboxypeptidase_(InterPro:IPR001563),_Peptidase_S10,_serine_carboxype…
AT5G54630.1	3.10687	0.186654	2.76547e-06	0.000117409	AT5G54630.1	zinc_finger_protein-related	zinc_finger_protein-related;_FUNCTIONS_IN:_sequence-specific_DNA_binding_transcription_factor_activity;_INVOLVED_IN:_regulation_of_transcription;_LOCATED_IN:_intracellular;_EXPRESSED_IN:_21_plant_structures;_EXPRESSED_DURING:_13_growth_stages;_CONTAINS_InterPro_DOMAIN/s:_Zinc_finger,_C2H2-like_(InterPro:IPR015880),_Zinc_finger,_C2H2-type_(InterPro:IPR007087);_BEST_Arabidopsis_thaliana_protein_mat…
AT1G64480.1	3.09973	0.249503	4.66088e-07	2.8207e-05	AT1G64480.1	calcineurin_B-like_protein_8	calcineurin_B-like_protein_8,_member_of_plant-specific_family_of_calcium_sensor_proteins_containing_3_EF-hand_motifs	calcineurin_B-like_protein_8_(CBL8);_CONTAINS_InterPro_DOMAIN/s:_EF-Hand_1,_calcium-binding_site_(InterPro:IPR018247),_Calcineurin_B_protein_(InterPro:IPR015757),_Recoverin_(InterPro:IPR001125),_Calcium-binding_EF-hand_(InterPro:IPR002048),_EF-hand-like_domain_(InterPro:IPR011992),_EF-hand_(InterPro:IPR018248),_EF-HAND_2_(InterPro:IPR018249);_BEST_Arabidopsis_thaliana_protein_match_is:_Calcium-bi…
AT3G58150.1	3.09509	-0.427959	3.64137e-05	0.000932449	AT3G58150.1	Optic_atrophy_3_protein_(OPA3)	Optic_atrophy_3_protein_(OPA3);_CONTAINS_InterPro_DOMAIN/s:_Optic_atrophy_3-like_(InterPro:IPR010754);_BEST_Arabidopsis_thaliana_protein_match_is:_Optic_atrophy_3_protein_(OPA3)_(TAIR:AT1G28510.1);_Has_387_Blast_hits_to_383_proteins_in_168_species:_Archae_-_0;_Bacteria_-_0;_Metazoa_-_134;_Fungi_-_117;_Plants_-_78;_Viruses_-_0;_Other_Eukaryotes_-_58_(source:_NCBI_BLink).
AT1G78880.1	3.05226	3.1436	4.99916e-11	1.0589e-08	AT1G78880.1	Ubiquitin-specific_protease_family_C19-related_protein	Ubiquitin-specific_protease_family_C19-related_protein;_FUNCTIONS_IN:_molecular_function_unknown;_INVOLVED_IN:_biological_process_unknown;_LOCATED_IN:_plasma_membrane;_EXPRESSED_IN:_guard_cell,_cultured_cell;_BEST_Arabidopsis_thaliana_protein_match_is:_Ubiquitin-specific_protease_family_C19-related_protein_(TAIR:AT1G16860.1);_Has_277_Blast_hits_to_242_proteins_in_57_species:_Archae_-_0;_Bacteria_…
AT5G62490.1	2.99859	-0.0148544	0.00152483	0.0166002	AT5G62490.1	HVA22_homologue_B	Part_of_the_AtHVA22_family._Protein_expression_is_ABA-_and_stress-inducible.	HVA22_homologue_B_(HVA22B);_FUNCTIONS_IN:_molecular_function_unknown;_INVOLVED_IN:_hyperosmotic_salinity_response,_response_to_abscisic_acid_stimulus;_LOCATED_IN:_endomembrane_system;_CONTAINS_InterPro_DOMAIN/s:_TB2/DP1/HVA22_related_protein_(InterPro:IPR004345);_BEST_Arabidopsis_thaliana_protein_match_is:_HVA22_homologue_A_(TAIR:AT1G74520.1);_Has_1456_Blast_hits_to_1456_proteins_in_207_species:_…
AT2G05100.1	2.97595	3.5034	4.4265e-08	3.85086e-06	AT2G05100.1	photosystem_II_light_harvesting_complex_gene_2.1	Lhcb2.1_protein_encoding_a_subunit_of_the_light_harvesting_complex_II._Member_of_a_gene_family_with_high_degree_of_sequence_similarity._Initially_LHCB2.3_was_considered_as_a_separate_gene_but_appears_to_be_an_allele_of_LHCB2.1.	photosystem_II_light_harvesting_complex_gene_2.1_(LHCB2.1);_FUNCTIONS_IN:_chlorophyll_binding;_INVOLVED_IN:_response_to_salt_stress,_response_to_blue_light,_response_to_red_light,_response_to_far_red_light,_photosynthesis;_LOCATED_IN:_in_7_components;_EXPRESSED_IN:_12_plant_structures;_CONTAINS_InterPro_DOMAIN/s:_Chlorophyll_A-B_binding_protein_(InterPro:IPR001344);_BEST_Arabidopsis_thaliana_prot…
AT3G14210.1	2.9582	1.30585	0.00209042	0.0209439	AT3G14210.1	epithiospecifier_modifier_1	A_semidominant_QTL_which_has_an_epistatic_effect_on_the_Epithiospecifier_gene._Represses_nitrile_formation_and_favors_isothiocyanate_production_during_glucosinolate_hydrolysis._The_functional_allele_deters_the_insect_herbivory_T._ni.	epithiospecifier_modifier_1_(ESM1);_FUNCTIONS_IN:_hydrolase_activity,_acting_on_ester_bonds,_carboxylesterase_activity;_INVOLVED_IN:_glucosinolate_catabolic_process,_response_to_cold,_defense_response_to_bacterium,_response_to_insect;_LOCATED_IN:_in_8_components;_EXPRESSED_IN:_21_plant_structures;_EXPRESSED_DURING:_14_growth_stages;_CONTAINS_InterPro_DOMAIN/s:_Lipase,_GDSL_(InterPro:IPR001087);_B…
AT2G47750.1	2.9545	-0.801074	0.000142938	0.0027122	AT2G47750.1	putative_indole-3-acetic_acid-amido_synthetase_GH3.9	Encodes_GH3.9,_a_member_of_the_GH3_family_auxin-responsive_genes._gh3.9-1_mutants_had_greater_primary_root_length,_increased_sensitivity_to_indole-3-acetic_acid_(IAA)-mediated_root_growth_inhibition,_but_no_obvious_effects_on_apical_dominance_or_leaf_morphology.	putative_indole-3-acetic_acid-amido_synthetase_GH3.9_(GH3.9);_FUNCTIONS_IN:_molecular_function_unknown;_INVOLVED_IN:_response_to_auxin_stimulus;_LOCATED_IN:_chloroplast_envelope;_EXPRESSED_IN:_18_plant_structures;_EXPRESSED_DURING:_9_growth_stages;_CONTAINS_InterPro_DOMAIN/s:_GH3_auxin-responsive_promoter_(InterPro:IPR004993);_BEST_Arabidopsis_thaliana_protein_match_is:_Auxin-responsive_GH3_famil…
AT2G27385.1	2.95113	1.59405	0.00121721	0.0141647	AT2G27385.1	Pollen_Ole_e_1_allergen_and_extensin_family_protein	Pollen_Ole_e_1_allergen_and_extensin_family_protein;_FUNCTIONS_IN:_molecular_function_unknown;_INVOLVED_IN:_biological_process_unknown;_LOCATED_IN:_endomembrane_system;_CONTAINS_InterPro_DOMAIN/s:_Pollen_Ole_e_1_allergen/extensin_(InterPro:IPR006041);_BEST_Arabidopsis_thaliana_protein_match_is:_Pollen_Ole_e_1_allergen_and_extensin_family_protein_(TAIR:AT5G22430.1);_Has_33_Blast_hits_to_33_protein…
AT3G22142.1	2.9283	-0.222299	0.000739066	0.00960786	AT3G22142.1	Bifunctional_inhibitor/lipid-transfer_protein/seed_storage_2S_albumin_superfamily_protein	Encodes_a_Protease_inhibitor/seed_storage/LTP_family_protein	Bifunctional_inhibitor/lipid-transfer_protein/seed_storage_2S_albumin_superfamily_protein;_INVOLVED_IN:_lipid_transport;_LOCATED_IN:_cellular_component_unknown;_CONTAINS_InterPro_DOMAIN/s:_Bifunctional_inhibitor/plant_lipid_transfer_protein/seed_storage_(InterPro:IPR016140),_Plant_lipid_transfer_protein/seed_storage/trypsin-alpha_amylase_inhibitor_(InterPro:IPR003612),_Plant_lipid_transfer_protei…
AT3G03660.1	2.92808	-0.549142	1.47929e-06	7.13538e-05	AT3G03660.1	WUSCHEL_related_homeobox_11	Encodes_a_WUSCHEL-related_homeobox_gene_family_member_with_65_amino_acids_in_its_homeodomain._Proteins_in_this_family_contain_a_sequence_of_eight_residues_(TLPLFPMH)_downstream_of_the_homeodomain_called_the_WUS_box.	WUSCHEL_related_homeobox_11_(WOX11);_FUNCTIONS_IN:_DNA_binding,_sequence-specific_DNA_binding_transcription_factor_activity;_INVOLVED_IN:_regulation_of_transcription,_DNA-dependent;_LOCATED_IN:_chloroplast;_CONTAINS_InterPro_DOMAIN/s:_Homeobox_(InterPro:IPR001356),_Homeodomain-like_(InterPro:IPR009057);_BEST_Arabidopsis_thaliana_protein_match_is:_WUSCHEL_related_homeobox_12_(TAIR:AT5G17810.2);_Ha…
AT1G61800.1	2.9252	-0.143829	3.34547e-07	2.14143e-05	AT1G61800.1	glucose-6-phosphate/phosphate_translocator_2	glucose6-Phosphate/phosphate_transporter_2	glucose-6-phosphate/phosphate_translocator_2_(GPT2);_FUNCTIONS_IN:_antiporter_activity,_glucose-6-phosphate_transmembrane_transporter_activity;_INVOLVED_IN:_in_7_processes;_LOCATED_IN:_plasma_membrane;_EXPRESSED_IN:_16_plant_structures;_EXPRESSED_DURING:_10_growth_stages;_CONTAINS_InterPro_DOMAIN/s:_Tpt_phosphate/phosphoenolpyruvate_translocator_(InterPro:IPR004696),_Protein_of_unknown_function_D…
AT4G21020.1	2.90949	1.60006	0.000500175	0.00718799	AT4G21020.1	Late_embryogenesis_abundant_protein_(LEA)_family_protein	Late_embryogenesis_abundant_protein_(LEA)_family_protein;_BEST_Arabidopsis_thaliana_protein_match_is:_Late_embryogenesis_abundant_protein_(LEA)_family_protein_(TAIR:AT5G44310.2);_Has_25029_Blast_hits_to_12516_proteins_in_1815_species:_Archae_-_109;_Bacteria_-_7990;_Metazoa_-_4935;_Fungi_-_1662;_Plants_-_2602;_Viruses_-_153;_Other_Eukaryotes_-_7578_(source:_NCBI_BLink).
AT1G06330.1	2.90626	-0.0469788	0.000124857	0.00245518	AT1G06330.1	Heavy_metal_transport/detoxification_superfamily_protein_	Heavy_metal_transport/detoxification_superfamily_protein_;_FUNCTIONS_IN:_copper_ion_binding,_metal_ion_binding;_INVOLVED_IN:_copper_ion_transport,_metal_ion_transport;_LOCATED_IN:_cellular_component_unknown;_CONTAINS_InterPro_DOMAIN/s:_Heavy_metal_transport/detoxification_protein_(InterPro:IPR006121);_BEST_Arabidopsis_thaliana_protein_match_is:_Heavy_metal_transport/detoxification_superfamily_pro…
AT1G07180.1	2.90127	0.397319	1.08913e-05	0.000354914	AT1G07180.1	alternative__NAD(P)H_dehydrogenase_1	Internal_NAD(P)H_dehydrogenase_in_mitochondria._The_predicted_protein_sequence_has_high_homology_with_other_designated_NAD(P)H_DHs_from_microorganisms;_the_capacity_for_matrix_NAD(P)H_oxidation_via_the_rotenone-insensitive_pathway_is_significantly_reduced_in_the_Atndi1_mutant_plant_line;_the_in_vitro_translation_product_of_AtNDI1_is_imported_into_isolated_mitochondria_and_located_on_the_inside_of…	alternative__NAD(P)H_dehydrogenase_1_(NDA1);_FUNCTIONS_IN:_NADH_dehydrogenase_activity;_INVOLVED_IN:_oxidation_reduction;_LOCATED_IN:_intrinsic_to_mitochondrial_inner_membrane,_mitochondrion;_EXPRESSED_IN:_20_plant_structures;_EXPRESSED_DURING:_10_growth_stages;_CONTAINS_InterPro_DOMAIN/s:_FAD-dependent_pyridine_nucleotide-disulphide_oxidoreductase_(InterPro:IPR013027),_Pyridine_nucleotide-disulp…
AT2G02580.1	2.88383	-0.635941	0.00202319	0.0204173	AT2G02580.1	cytochrome_P450,_family_71,_subfamily_B,_polypeptide_9	member_of_CYP71B	cytochrome_P450,_family_71,_subfamily_B,_polypeptide_9_(CYP71B9);_FUNCTIONS_IN:_electron_carrier_activity,_monooxygenase_activity,_iron_ion_binding,_oxygen_binding,_heme_binding;_INVOLVED_IN:_oxidation_reduction;_EXPRESSED_IN:_carpel;_EXPRESSED_DURING:_4_anthesis;_CONTAINS_InterPro_DOMAIN/s:_Cytochrome_P450_(InterPro:IPR001128),_Cytochrome_P450,_E-class,_group_I_(InterPro:IPR002401),_Cytochrome_P…
AT3G28580.1	2.8791	2.59028	2.8047e-09	3.41595e-07	AT3G28580.1	P-loop_containing_nucleoside_triphosphate_hydrolases_superfamily_protein	P-loop_containing_nucleoside_triphosphate_hydrolases_superfamily_protein;_FUNCTIONS_IN:_nucleoside-triphosphatase_activity,_ATPase_activity,_nucleotide_binding,_ATP_binding;_INVOLVED_IN:_response_to_abscisic_acid_stimulus;_LOCATED_IN:_endoplasmic_reticulum;_EXPRESSED_IN:_10_plant_structures;_EXPRESSED_DURING:_LP.04_four_leaves_visible,_4_anthesis,_petal_differentiation_and_expansion_stage;_CONTAI…
AT5G52300.1	2.84952	3.44141	4.81851e-06	0.000189694	AT5G52300.1	CAP160_protein	encodes_a_protein_that_is_induced_in_expression_in_response_to_water_deprivation_such_as_cold,_high-salt,_and_dessication._The_response_appears_to_be_via_abscisic_acid._The_promoter_region_contains_two_ABA-responsive_elements_(ABREs)_that_are_required_for_the_dehydration-responsive_expression_of_rd29B_as_cis-acting_elements._Protein_is_a_member_of_a_gene_family_with_other_members_found_plants,_an…	LOW-TEMPERATURE-INDUCED_65_(LTI65);_FUNCTIONS_IN:_molecular_function_unknown;_INVOLVED_IN:_response_to_water_deprivation,_response_to_salt_stress,_response_to_cold,_abscisic_acid_mediated_signaling_pathway,_response_to_abscisic_acid_stimulus;_LOCATED_IN:_cellular_component_unknown;_EXPRESSED_IN:_leaf,_seed;_EXPRESSED_DURING:_dry_seed_stage,_LP.04_four_leaves_visible;_CONTAINS_InterPro_DOMAIN/s:_C…
AT3G08770.1	2.83983	2.68066	2.87651e-09	3.46015e-07	AT3G08770.1	lipid_transfer_protein_6	Predicted_to_encode_a_PR_(pathogenesis-related)_protein.__Belongs_to_the_lipid_transfer_protein_(PR-14)_family_with_the_following_members:___At2g38540/LTP1,_At2g38530/LTP2,_At5g59320/LTP3,_At5g59310/LTP4,_At3g51600/LTP5,_At3g08770/LTP6,_At2g15050/LTP7,_At2g18370/LTP8,_At2g15325/LTP9,_At5g01870/LTP10,_At4g33355/LTP11,_At3g51590/LTP12,_At5g44265/LTP13,_At5g62065/LTP14,_At4g08530/LTP15.	lipid_transfer_protein_6_(LTP6);_FUNCTIONS_IN:_lipid_binding;_INVOLVED_IN:_lipid_transport;_LOCATED_IN:_endomembrane_system;_EXPRESSED_IN:_18_plant_structures;_EXPRESSED_DURING:_10_growth_stages;_CONTAINS_InterPro_DOMAIN/s:_Bifunctional_inhibitor/plant_lipid_transfer_protein/seed_storage_(InterPro:IPR016140),_Plant_lipid_transfer_protein/seed_storage/trypsin-alpha_amylase_inhibitor_(InterPro:IPR0…
AT3G47750.1	2.83205	-0.194039	0.000438295	0.00652986	AT3G47750.1	ATP_binding_cassette_subfamily_A4	member_of_ATH_subfamily	ATP_binding_cassette_subfamily_A4_(ABCA4);_FUNCTIONS_IN:_ATPase_activity,_coupled_to_transmembrane_movement_of_substances,_transporter_activity;_EXPRESSED_IN:_cultured_cell;_CONTAINS_InterPro_DOMAIN/s:_ATPase,_AAA+_type,_core_(InterPro:IPR003593),_ABC_transporter-like_(InterPro:IPR003439),_ABC_transporter,_conserved_site_(InterPro:IPR017871);_BEST_Arabidopsis_thaliana_protein_match_is:_ABC2_homol…
AT3G21370.1	2.81411	2.60862	0.00201634	0.0203588	AT3G21370.1	beta_glucosidase_19	beta_glucosidase_19_(BGLU19);_FUNCTIONS_IN:_cation_binding,_hydrolase_activity,_hydrolyzing_O-glycosyl_compounds,_catalytic_activity;_INVOLVED_IN:_carbohydrate_metabolic_process;_LOCATED_IN:_endomembrane_system;_EXPRESSED_IN:_seed;_CONTAINS_InterPro_DOMAIN/s:_Glycoside_hydrolase,_family_1_(InterPro:IPR001360),_Glycoside_hydrolase,_family_1,_active_site_(InterPro:IPR018120),_Glycoside_hydrolase,_c…
AT3G29030.1	2.7821	0.751253	0.00437108	0.0355358	AT3G29030.1	expansin_A5	Encodes_an_expansin._Naming_convention_from_the_Expansin_Working_Group_(Kende_et_al,_2004._Plant_Mol_Bio)	expansin_A5_(EXPA5);_INVOLVED_IN:_plant-type_cell_wall_modification_involved_in_multidimensional_cell_growth,_unidimensional_cell_growth,_plant-type_cell_wall_loosening;_LOCATED_IN:_endomembrane_system,_extracellular_region;_EXPRESSED_IN:_21_plant_structures;_EXPRESSED_DURING:_13_growth_stages;_CONTAINS_InterPro_DOMAIN/s:_Pollen_allergen,_N-terminal_(InterPro:IPR014734),_Rare_lipoprotein_A_(Inter…
AT1G28010.1	2.78094	2.25275	1.32536e-13	5.73939e-11	AT1G28010.1	P-glycoprotein_14	P-glycoprotein_14_(PGP14);_FUNCTIONS_IN:_ATPase_activity,_coupled_to_transmembrane_movement_of_substances;_INVOLVED_IN:_transport,_transmembrane_transport;_LOCATED_IN:_integral_to_membrane;_EXPRESSED_IN:_9_plant_structures;_EXPRESSED_DURING:_LP.04_four_leaves_visible,_LP.02_two_leaves_visible,_LP.12_twelve_leaves_visible;_CONTAINS_InterPro_DOMAIN/s:_ATPase,_AAA+_type,_core_(InterPro:IPR003593),_A…
AT3G44970.1	2.77133	3.66723	1.93809e-10	3.228e-08	AT3G44970.1	Cytochrome_P450_superfamily_protein	Cytochrome_P450_superfamily_protein;_FUNCTIONS_IN:_electron_carrier_activity,_monooxygenase_activity,_iron_ion_binding,_oxygen_binding,_heme_binding;_LOCATED_IN:_endomembrane_system;_EXPRESSED_IN:_shoot_apex,_shoot,_cotyledon,_hypocotyl,_leaf;_CONTAINS_InterPro_DOMAIN/s:_Cytochrome_P450_(InterPro:IPR001128),_Cytochrome_P450,_E-class,_group_IV_(InterPro:IPR002403),_Cytochrome_P450,_conserved_site_…
AT1G73120.1	2.7699	3.52165	7.22283e-10	1.09853e-07	AT1G73120.1	unknown_protein;_FUNCTIONS_IN:_molecular_function_unknown;_INVOLVED_IN:_response_to_oxidative_stress;_EXPRESSED_IN:_root,_cultured_cell;_Has_36_Blast_hits_to_36_proteins_in_8_species:_Archae_-_0;_Bacteria_-_0;_Metazoa_-_0;_Fungi_-_0;_Plants_-_36;_Viruses_-_0;_Other_Eukaryotes_-_0_(source:_NCBI_BLink).
AT3G01600.1	2.76906	1.48397	7.94998e-09	8.55919e-07	AT3G01600.1	NAC_domain_containing_protein_44	NAC_domain_containing_protein_44_(NAC044);_FUNCTIONS_IN:_sequence-specific_DNA_binding_transcription_factor_activity;_INVOLVED_IN:_multicellular_organismal_development,_regulation_of_transcription;_CONTAINS_InterPro_DOMAIN/s:_No_apical_meristem_(NAM)_protein_(InterPro:IPR003441);_BEST_Arabidopsis_thaliana_protein_match_is:_NAC_domain_containing_protein_85_(TAIR:AT5G14490.1);_Has_1967_Blast_hits_t…
AT3G22120.1	2.74567	4.48557	1.72348e-07	1.24429e-05	AT3G22120.1	cell_wall-plasma_membrane_linker_protein	cell_wall-plasma_membrane_linker_protein_homolog_(CWLP)	cell_wall-plasma_membrane_linker_protein_(CWLP);_FUNCTIONS_IN:_lipid_binding;_INVOLVED_IN:_lipid_transport;_LOCATED_IN:_endomembrane_system;_EXPRESSED_IN:_22_plant_structures;_EXPRESSED_DURING:_13_growth_stages;_CONTAINS_InterPro_DOMAIN/s:_Bifunctional_inhibitor/plant_lipid_transfer_protein/seed_storage_(InterPro:IPR016140),_Plant_lipid_transfer_protein/seed_storage/trypsin-alpha_amylase_inhibito…
AT1G29660.1	2.70868	2.3112	0.000145523	0.00274787	AT1G29660.1	GDSL-like_Lipase/Acylhydrolase_superfamily_protein	GDSL-like_Lipase/Acylhydrolase_superfamily_protein;_FUNCTIONS_IN:_hydrolase_activity,_acting_on_ester_bonds,_carboxylesterase_activity;_INVOLVED_IN:_lipid_metabolic_process;_LOCATED_IN:_apoplast,_nucleus;_EXPRESSED_IN:_19_plant_structures;_EXPRESSED_DURING:_10_growth_stages;_CONTAINS_InterPro_DOMAIN/s:_Lipase,_GDSL_(InterPro:IPR001087);_BEST_Arabidopsis_thaliana_protein_match_is:_GDSL-like_Lipase…
AT1G21500.1	2.69414	1.28713	0.00177307	0.0185066	AT1G21500.1	unknown_protein;_Has_29_Blast_hits_to_29_proteins_in_12_species:_Archae_-_0;_Bacteria_-_0;_Metazoa_-_0;_Fungi_-_2;_Plants_-_27;_Viruses_-_0;_Other_Eukaryotes_-_0_(source:_NCBI_BLink).
AT5G50750.1	2.6741	-0.340337	5.22378e-06	0.000201623	AT5G50750.1	reversibly_glycosylated_polypeptide_4	reversibly_glycosylated_polypeptide_RGP-4_(RGP4)	reversibly_glycosylated_polypeptide_4_(RGP4);_FUNCTIONS_IN:_transferase_activity,_transferring_hexosyl_groups,_glycogenin_glucosyltransferase_activity;_INVOLVED_IN:_cellulose_biosynthetic_process,_cellular_cell_wall_organization;_LOCATED_IN:_cell_junction,_Golgi_apparatus,_plant-type_cell_wall;_CONTAINS_InterPro_DOMAIN/s:_Alpha-1,4-glucan-protein_synthase,_UDP-forming_(InterPro:IPR004901);_BEST_A…
AT4G12735.1	2.65307	0.141273	6.03715e-06	0.000224944	AT4G12735.1	unknown_protein;_FUNCTIONS_IN:_molecular_function_unknown;_INVOLVED_IN:_biological_process_unknown;_LOCATED_IN:_plasma_membrane;_EXPRESSED_IN:_rosette_leaf,_cultured_cell;_BEST_Arabidopsis_thaliana_protein_match_is:_unknown_protein_(TAIR:AT4G12731.1);_Has_35333_Blast_hits_to_34131_proteins_in_2444_species:_Archae_-_798;_Bacteria_-_22429;_Metazoa_-_974;_Fungi_-_991;_Plants_-_531;_Viruses_-_0;_Othe…
AT1G14440.1	2.63842	-0.0616254	0.00182051	0.0188503	AT1G14440.1	homeobox_protein_31	homeobox_protein_31_(HB31);_FUNCTIONS_IN:_DNA_binding,_sequence-specific_DNA_binding_transcription_factor_activity;_INVOLVED_IN:_regulation_of_transcription;_LOCATED_IN:_cellular_component_unknown;_EXPRESSED_IN:_17_plant_structures;_EXPRESSED_DURING:_11_growth_stages;_CONTAINS_InterPro_DOMAIN/s:_Homeobox_domain,_ZF-HD_class_(InterPro:IPR006455),_ZF-HD_homeobox_protein,_Cys/His-rich_dimerisation_d…
AT5G24130.1	2.61392	-1.12464	0.00499818	0.039104	AT5G24130.1	unknown_protein;_FUNCTIONS_IN:_molecular_function_unknown;_INVOLVED_IN:_biological_process_unknown;_LOCATED_IN:_mitochondrion;_EXPRESSED_IN:_petal,_leaf_whorl,_flower;_EXPRESSED_DURING:_4_anthesis,_petal_differentiation_and_expansion_stage;_Has_1807_Blast_hits_to_1807_proteins_in_277_species:_Archae_-_0;_Bacteria_-_0;_Metazoa_-_736;_Fungi_-_347;_Plants_-_385;_Viruses_-_0;_Other_Eukaryotes_-_339_(…
AT2G27535.1	2.61342	0.251507	5.89434e-05	0.00135986	AT2G27535.1	ribosomal_protein_L10A_family_protein	ribosomal_protein_L10A_family_protein;_Has_22_Blast_hits_to_22_proteins_in_2_species:_Archae_-_0;_Bacteria_-_0;_Metazoa_-_0;_Fungi_-_0;_Plants_-_22;_Viruses_-_0;_Other_Eukaryotes_-_0_(source:_NCBI_BLink).
AT1G65481.1	2.61032	0.047582	7.44418e-06	0.000264717	AT1G65481.1	unknown_protein;_FUNCTIONS_IN:_molecular_function_unknown;_INVOLVED_IN:_biological_process_unknown;_LOCATED_IN:_endomembrane_system.
AT5G61270.1	2.60706	0.0592694	0.000112964	0.00228591	AT5G61270.1	phytochrome-interacting_factor7	Basic_helix-loop-helix_(bHLH)_phytochrome_interacting__factor._Interacts_specifically_with_the_far-red_lightabsorbing_Pfr_form_of_phyB_through_a_conserved__domain_called_the_active_phyB_binding_motif._Upon_light_exposure,_PIF7_rapidly_migrates_to_intranuclear__speckles,_where_it_colocalizes_with_phyB._Role_as_negative_regulator_of_phyB-mediated_seedling_deetiolation.	phytochrome-interacting_factor7_(PIF7);_CONTAINS_InterPro_DOMAIN/s:_Helix-loop-helix_DNA-binding_domain_(InterPro:IPR001092),_Helix-loop-helix_DNA-binding_(InterPro:IPR011598);_BEST_Arabidopsis_thaliana_protein_match_is:_basic_helix-loop-helix_(bHLH)_DNA-binding_superfamily_protein_(TAIR:AT4G00050.1);_Has_35333_Blast_hits_to_34131_proteins_in_2444_species:_Archae_-_798;_Bacteria_-_22429;_Metazoa_…
AT3G24650.1	2.55059	0.0531984	1.30176e-05	0.000404585	AT3G24650.1	AP2/B3-like_transcriptional_factor_family_protein	Homologous_to_the_maize_transcription_factor_Viviparous-1._Full_length_ABI3_protein_binds_to_the_highly_conserved_RY_motif_[DNA_motif_CATGCA(TG)],_present_in_many_seed-specific_promoters,_and_the_B3_domains_of_this_transcription_factor_is_necessary_for_the_specific_interaction_with_the_RY_element._Transcriptional_activity_of_ABI3_requires_the_B3_DNA-binding_domain_and_an_activation_domain._In_add…	ABA_INSENSITIVE_3_(ABI3);_CONTAINS_InterPro_DOMAIN/s:_Transcriptional_factor_B3_(InterPro:IPR003340);_BEST_Arabidopsis_thaliana_protein_match_is:_AP2/B3-like_transcriptional_factor_family_protein_(TAIR:AT3G26790.1);_Has_4494_Blast_hits_to_2758_proteins_in_300_species:_Archae_-_0;_Bacteria_-_132;_Metazoa_-_1104;_Fungi_-_405;_Plants_-_1155;_Viruses_-_101;_Other_Eukaryotes_-_1597_(source:_NCBI_BLink…
AT1G62420.1	2.5293	-0.482481	0.00027692	0.00456543	AT1G62420.1	Protein_of_unknown_function_(DUF506)_	Protein_of_unknown_function_(DUF506)_;_CONTAINS_InterPro_DOMAIN/s:_Protein_of_unknown_function_DUF506,_plant_(InterPro:IPR006502);_BEST_Arabidopsis_thaliana_protein_match_is:_Protein_of_unknown_function_(DUF506)__(TAIR:AT1G12030.1);_Has_389_Blast_hits_to_387_proteins_in_24_species:_Archae_-_0;_Bacteria_-_0;_Metazoa_-_0;_Fungi_-_0;_Plants_-_387;_Viruses_-_0;_Other_Eukaryotes_-_2_(source:_NCBI_BLin…
AT3G53720.1	2.52719	-0.66447	6.56258e-05	0.00149224	AT3G53720.1	cation/H+_exchanger_20	member_of_Putative_Na+/H+_antiporter_family.__Involved_in_the_osmoregulation_through_K(+)_fluxes_and_possibly_pH_modulation_of_an_active_endomembrane_system_in_guard_cells.	cation/H+_exchanger_20_(CHX20);_CONTAINS_InterPro_DOMAIN/s:_Cation/H+_exchanger_(InterPro:IPR006153);_BEST_Arabidopsis_thaliana_protein_match_is:_cation/H+_exchanger_18_(TAIR:AT5G41610.1);_Has_10038_Blast_hits_to_10006_proteins_in_2135_species:_Archae_-_380;_Bacteria_-_7898;_Metazoa_-_11;_Fungi_-_167;_Plants_-_678;_Viruses_-_0;_Other_Eukaryotes_-_904_(source:_NCBI_BLink).
AT2G20570.1	2.52186	1.75367	0.00128715	0.0147458	AT2G20570.1	GBF's_pro-rich_region-interacting_factor_1	Encodes_GLK1,_Golden2-like_1,_one_of_a_pair_of_partially_redundant_nuclear_transcription_factors_that_regulate_chloroplast_development_in_a_cell-autonomous_manner._GLK2,_Golden2-like_2,_is_encoded_by_At5g44190._GLK1_and_GLK2_regulate_the_expression_of_the_photosynthetic_apparatus.	GBF's_pro-rich_region-interacting_factor_1_(GPRI1);_CONTAINS_InterPro_DOMAIN/s:_Homeodomain-like_(InterPro:IPR009057),_Myb,_DNA-binding_(InterPro:IPR014778),_Myb-like_DNA-binding_domain,_SHAQKYF_class_(InterPro:IPR006447),_HTH_transcriptional_regulator,_Myb-type,_DNA-binding_(InterPro:IPR017930),_Homeodomain-related_(InterPro:IPR012287);_BEST_Arabidopsis_thaliana_protein_match_is:_GOLDEN2-like_2_…
AT2G36110.1	2.51614	0.201039	7.53956e-05	0.00165454	AT2G36110.1	Polynucleotidyl_transferase,_ribonuclease_H-like_superfamily_protein	Polynucleotidyl_transferase,_ribonuclease_H-like_superfamily_protein;_FUNCTIONS_IN:_3'-5'_exonuclease_activity,_nucleic_acid_binding;_INVOLVED_IN:_nucleobase,_nucleoside,_nucleotide_and_nucleic_acid_metabolic_process;_LOCATED_IN:_intracellular;_CONTAINS_InterPro_DOMAIN/s:_Polynucleotidyl_transferase,_ribonuclease_H_fold_(InterPro:IPR012337),_3&apos;-5&apos;_exonuclease_(InterPro:IPR002562);_BEST_…
AT3G47660.1	2.5139	-0.686653	2.93782e-05	0.000781028	AT3G47660.1	Regulator_of_chromosome_condensation_(RCC1)_family_protein	Regulator_of_chromosome_condensation_(RCC1)_family_protein;_FUNCTIONS_IN:_chromatin_binding,_zinc_ion_binding,_Ran_GTPase_binding;_EXPRESSED_IN:_leaf_whorl,_male_gametophyte,_flower,_pollen_tube;_EXPRESSED_DURING:_L_mature_pollen_stage,_M_germinated_pollen_stage,_4_anthesis;_CONTAINS_InterPro_DOMAIN/s:_Zinc_finger,_FYVE-type_(InterPro:IPR000306),_Regulator_of_chromosome_condensation/beta-lactamas…
AT2G32690.1	2.511	2.25359	0.000121539	0.0024143	AT2G32690.1	glycine-rich_protein_23	Glycine-rich_protein_similar_in_structure_to_GRP5._The_expression_of_GRP23_is_induced_by_HPA_(cutin_monomer,_salicylic_acid,_and_abscisic_acid.	glycine-rich_protein_23_(GRP23);_INVOLVED_IN:_response_to_abscisic_acid_stimulus,_response_to_salicylic_acid_stimulus;_LOCATED_IN:_endomembrane_system;_EXPRESSED_IN:_21_plant_structures;_EXPRESSED_DURING:_13_growth_stages;_Has_303868_Blast_hits_to_48327_proteins_in_2515_species:_Archae_-_737;_Bacteria_-_85902;_Metazoa_-_108780;_Fungi_-_19861;_Plants_-_26862;_Viruses_-_4169;_Other_Eukaryotes_-_575…
AT5G50260.1	2.50234	0.665679	7.20525e-07	3.896e-05	AT5G50260.1	Cysteine_proteinases_superfamily_protein	Cysteine_proteinases_superfamily_protein;_FUNCTIONS_IN:_cysteine-type_endopeptidase_activity,_cysteine-type_peptidase_activity;_INVOLVED_IN:_proteolysis;_LOCATED_IN:_endomembrane_system;_EXPRESSED_IN:_8_plant_structures;_EXPRESSED_DURING:_4_anthesis,_C_globular_stage,_petal_differentiation_and_expansion_stage;_CONTAINS_InterPro_DOMAIN/s:_Peptidase_C1A,_papain_(InterPro:IPR013128),_Proteinase_inhi…
AT3G12820.1	2.48887	2.796	2.56927e-12	7.05173e-10	AT3G12820.1	myb_domain_protein_10	Member_of_the_R2R3_factor_gene_family.	myb_domain_protein_10_(MYB10);_FUNCTIONS_IN:_DNA_binding,_sequence-specific_DNA_binding_transcription_factor_activity;_INVOLVED_IN:_N-terminal_protein_myristoylation,_regulation_of_transcription,_DNA-dependent;_EXPRESSED_IN:_shoot_apex,_hypocotyl,_sepal,_root,_flower;_EXPRESSED_DURING:_petal_differentiation_and_expansion_stage;_CONTAINS_InterPro_DOMAIN/s:_SANT,_DNA-binding_(InterPro:IPR001005),_H…
AT1G56160.1	2.47735	-0.453593	5.87677e-06	0.000220232	AT1G56160.1	myb_domain_protein_72	Encodes_a_member_of_the_R2R3_transcription_factor_gene_family_that_is_involved_in_mediating_induced_systemic_resistance._Genetic_analysis_of_loss_of_function_mutants_and_overexpressor_lines_indicates_MYB72_is_necessary_but_not_sufficient_for_ISR.Interacts_in_vivo_with_EIL3.	myb_domain_protein_72_(MYB72);_CONTAINS_InterPro_DOMAIN/s:_SANT,_DNA-binding_(InterPro:IPR001005),_Homeodomain-like_(InterPro:IPR009057),_Myb,_DNA-binding_(InterPro:IPR014778),_HTH_transcriptional_regulator,_Myb-type,_DNA-binding_(InterPro:IPR017930),_Homeodomain-related_(InterPro:IPR012287),_Myb_transcription_factor_(InterPro:IPR015495);_BEST_Arabidopsis_thaliana_protein_match_is:_myb_domain_pro…
AT2G47520.1	2.46734	0.512081	1.20956e-05	0.000382643	AT2G47520.1	Integrase-type_DNA-binding_superfamily_protein	encodes_a_member_of_the_ERF_(ethylene_response_factor)_subfamily_B-2_of_ERF/AP2_transcription_factor_family._The_protein_contains_one_AP2_domain._There_are_5_members_in_this_subfamily_including_RAP2.2_AND_RAP2.12.	HYPOXIA_RESPONSIVE_ERF_(ETHYLENE_RESPONSE_FACTOR)_2_(HRE2);_CONTAINS_InterPro_DOMAIN/s:_DNA-binding,_integrase-type_(InterPro:IPR016177),_Pathogenesis-related_transcriptional_factor/ERF,_DNA-binding_(InterPro:IPR001471);_BEST_Arabidopsis_thaliana_protein_match_is:_ethylene-responsive_element_binding_protein_(TAIR:AT3G16770.1);_Has_6285_Blast_hits_to_5826_proteins_in_255_species:_Archae_-_0;_Bacte…
AT2G36970.1	2.45328	0.929832	4.73039e-07	2.84397e-05	AT2G36970.1	UDP-Glycosyltransferase_superfamily_protein	UDP-Glycosyltransferase_superfamily_protein;_FUNCTIONS_IN:_UDP-glycosyltransferase_activity,_transferase_activity,_transferring_glycosyl_groups;_INVOLVED_IN:_metabolic_process;_LOCATED_IN:_endomembrane_system;_EXPRESSED_IN:_20_plant_structures;_EXPRESSED_DURING:_13_growth_stages;_CONTAINS_InterPro_DOMAIN/s:_UDP-glucuronosyl/UDP-glucosyltransferase_(InterPro:IPR002213);_BEST_Arabidopsis_thaliana_p…
AT1G73220.1	2.45137	1.07605	1.76699e-07	1.26846e-05	AT1G73220.1	organic_cation/carnitine_transporter1	organic_cation/carnitine_transporter1_(1-Oct);_FUNCTIONS_IN:_carnitine_transporter_activity,_carbohydrate_transmembrane_transporter_activity,_transporter_activity;_INVOLVED_IN:_transport,_transmembrane_transport;_LOCATED_IN:_plasma_membrane,_membrane;_EXPRESSED_IN:_20_plant_structures;_EXPRESSED_DURING:_4_anthesis,_C_globular_stage,_petal_differentiation_and_expansion_stage;_CONTAINS_InterPro_DOM…
AT1G03790.1	2.43501	0.66674	9.51757e-05	0.00200583	AT1G03790.1	Zinc_finger_C-x8-C-x5-C-x3-H_type_family_protein	Encodes_SOMNUS_(SOM),_a_nucleus-localized_CCCH-type_zinc_finger_protein.__SOM_negatively_regulates_light-dependent_seed_germination_downstream_of_PIL5_(AT2G20180).	SOMNUS_(SOM);_CONTAINS_InterPro_DOMAIN/s:_Zinc_finger,_CCCH-type_(InterPro:IPR000571);_BEST_Arabidopsis_thaliana_protein_match_is:_Zinc_finger_C-x8-C-x5-C-x3-H_type_family_protein_(TAIR:AT5G44260.1);_Has_3270_Blast_hits_to_1059_proteins_in_150_species:_Archae_-_0;_Bacteria_-_0;_Metazoa_-_444;_Fungi_-_30;_Plants_-_421;_Viruses_-_3;_Other_Eukaryotes_-_2372_(source:_NCBI_BLink).
AT4G21490.1	2.42476	-0.233807	0.000221849	0.00383139	AT4G21490.1	NAD(P)H_dehydrogenase_B3	NAD(P)H_dehydrogenase_B3_(NDB3);_FUNCTIONS_IN:_NADH_dehydrogenase_activity;_INVOLVED_IN:_oxidation_reduction;_EXPRESSED_IN:_10_plant_structures;_EXPRESSED_DURING:_4_anthesis,_petal_differentiation_and_expansion_stage;_CONTAINS_InterPro_DOMAIN/s:_FAD-dependent_pyridine_nucleotide-disulphide_oxidoreductase_(InterPro:IPR013027),_EF-HAND_2_(InterPro:IPR018249),_Pyridine_nucleotide-disulphide_oxidored…
AT1G78170.1	2.41594	1.07331	0.000324329	0.00513419	AT1G78170.1	unknown_protein;_BEST_Arabidopsis_thaliana_protein_match_is:_unknown_protein_(TAIR:AT1G22250.1);_Has_66_Blast_hits_to_66_proteins_in_11_species:_Archae_-_0;_Bacteria_-_0;_Metazoa_-_0;_Fungi_-_0;_Plants_-_66;_Viruses_-_0;_Other_Eukaryotes_-_0_(source:_NCBI_BLink).
AT5G56080.1	2.40562	4.18665	7.40992e-19	1.03141e-15	AT5G56080.1	nicotianamine_synthase_2	Encodes_a_protein_with_nicotianamine_synthase_activity._Its_transcript_levels_rise_in_roots_in_response_to_zinc_deficiency_and_rise_in_leaves_in_response_to_elevated_levels_of_zinc.	nicotianamine_synthase_2_(NAS2);_CONTAINS_InterPro_DOMAIN/s:_Nicotianamine_synthase_(InterPro:IPR004298);_BEST_Arabidopsis_thaliana_protein_match_is:_nicotianamine_synthase_1_(TAIR:AT5G04950.1);_Has_1807_Blast_hits_to_1807_proteins_in_277_species:_Archae_-_0;_Bacteria_-_0;_Metazoa_-_736;_Fungi_-_347;_Plants_-_385;_Viruses_-_0;_Other_Eukaryotes_-_339_(source:_NCBI_BLink).
AT4G31710.1	2.39352	-0.732092	0.00165937	0.0176603	AT4G31710.1	glutamate_receptor_2.4	member_of_Putative_ligand-gated_ion_channel_subunit_family	glutamate_receptor_2.4_(GLR2.4);_FUNCTIONS_IN:_intracellular_ligand-gated_ion_channel_activity;_INVOLVED_IN:_cellular_calcium_ion_homeostasis,_response_to_light_stimulus,_response_to_nematode;_LOCATED_IN:_membrane;_EXPRESSED_IN:_20_plant_structures;_EXPRESSED_DURING:_13_growth_stages;_CONTAINS_InterPro_DOMAIN/s:_Extracellular_solute-binding_protein,_family_3_(InterPro:IPR001638),_Ionotropic_gluta…
AT1G69490.1	2.38771	0.301058	2.68739e-05	0.000725334	AT1G69490.1	NAC-like,_activated_by_AP3/PI	Encodes_a_member_of_the_NAC_transcription_factor_gene_family.__It_is_expressed_in_floral_primordia_and_upregulated_by_AP3_and_PI.__Its_expression_is_associated_with_leaf_senescence.	NAC-like,_activated_by_AP3/PI_(NAP);_CONTAINS_InterPro_DOMAIN/s:_No_apical_meristem_(NAM)_protein_(InterPro:IPR003441);_BEST_Arabidopsis_thaliana_protein_match_is:_NAC_domain_containing_protein_25_(TAIR:AT1G61110.1);_Has_3046_Blast_hits_to_3040_proteins_in_76_species:_Archae_-_0;_Bacteria_-_0;_Metazoa_-_0;_Fungi_-_0;_Plants_-_3046;_Viruses_-_0;_Other_Eukaryotes_-_0_(source:_NCBI_BLink).
AT5G07180.1	2.37454	-0.0343346	0.00313089	0.0280127	AT5G07180.1	ERECTA-like_2	Encodes_a_receptor-like_kinase_that,_together_with_ER_and_ERL1_governs_the_initial_decision_of_protodermal_cells_to_either_divide_proliferatively_to_produce_pavement_cells_or_divide_asymmetrically_to_generate_stomatal_complexes.__It_is_also_important_for_maintaining_stomatal_stem_cell_activity_and_preventing_terminal_differentiation_of_the_meristemoid_into_the_guard_mother_cell._When_heterozygous…	ERECTA-like_2_(ERL2);_FUNCTIONS_IN:_kinase_activity;_INVOLVED_IN:_stomatal_complex_morphogenesis,_embryo_sac_development,_ovule_development;_LOCATED_IN:_endomembrane_system;_EXPRESSED_IN:_10_plant_structures;_EXPRESSED_DURING:_6_growth_stages;_CONTAINS_InterPro_DOMAIN/s:_Protein_kinase,_ATP_binding_site_(InterPro:IPR017441),_Protein_kinase,_catalytic_domain_(InterPro:IPR000719),_Leucine-rich_repe…
AT1G72100.1	2.35551	0.538822	0.00207573	0.0208182	AT1G72100.1	late_embryogenesis_abundant_domain-containing_protein_/_LEA_domain-containing_protein	late_embryogenesis_abundant_domain-containing_protein_/_LEA_domain-containing_protein;_INVOLVED_IN:_embryo_development_ending_in_seed_dormancy;_LOCATED_IN:_endomembrane_system;_EXPRESSED_IN:_sperm_cell;_CONTAINS_InterPro_DOMAIN/s:_Late_embryogenesis_abundant_protein,_group_4_(InterPro:IPR004238);_BEST_Arabidopsis_thaliana_protein_match_is:_Late_embryogenesis_abundant_protein_(LEA)_family_protein_…
AT5G04530.1	2.34961	2.06565	0.00395694	0.0331082	AT5G04530.1	3-ketoacyl-CoA_synthase_19	Encodes_KCS19,_a_member_of_the_3-ketoacyl-CoA_synthase_family_involved_in_the_biosynthesis_of_VLCFA_(very_long_chain_fatty_acids).	3-ketoacyl-CoA_synthase_19_(KCS19);_FUNCTIONS_IN:_transferase_activity,_transferring_acyl_groups_other_than_amino-acyl_groups,_catalytic_activity,_acyltransferase_activity;_INVOLVED_IN:_response_to_cold,_response_to_light_stimulus,_response_to_osmotic_stress;_LOCATED_IN:_endomembrane_system,_membrane;_EXPRESSED_IN:_17_plant_structures;_EXPRESSED_DURING:_12_growth_stages;_CONTAINS_InterPro_DOMAIN/…
AT4G17680.1	2.33232	0.613715	0.0004816	0.00699846	AT4G17680.1	SBP_(S-ribonuclease_binding_protein)_family_protein	SBP_(S-ribonuclease_binding_protein)_family_protein;_FUNCTIONS_IN:_zinc_ion_binding;_INVOLVED_IN:_biological_process_unknown;_LOCATED_IN:_cellular_component_unknown;_CONTAINS_InterPro_DOMAIN/s:_Zinc_finger,_RING-type_(InterPro:IPR001841),_S-ribonuclease_binding_protein,_SBP1,_pollen_(InterPro:IPR017066);_BEST_Arabidopsis_thaliana_protein_match_is:_SBP_(S-ribonuclease_binding_protein)_family_prote…
AT2G20250.1	2.33204	-0.0252498	0.000916653	0.0113507	AT2G20250.1	unknown_protein;_Has_10_Blast_hits_to_10_proteins_in_6_species:_Archae_-_0;_Bacteria_-_0;_Metazoa_-_0;_Fungi_-_2;_Plants_-_8;_Viruses_-_0;_Other_Eukaryotes_-_0_(source:_NCBI_BLink).
AT1G52700.1	2.32228	2.67957	5.0178e-10	7.82256e-08	AT1G52700.1	alpha/beta-Hydrolases_superfamily_protein	alpha/beta-Hydrolases_superfamily_protein;_FUNCTIONS_IN:_hydrolase_activity,_carboxylesterase_activity;_INVOLVED_IN:_biological_process_unknown;_EXPRESSED_IN:_11_plant_structures;_EXPRESSED_DURING:_7_growth_stages;_CONTAINS_InterPro_DOMAIN/s:_Phospholipase/carboxylesterase_(InterPro:IPR003140);_BEST_Arabidopsis_thaliana_protein_match_is:_alpha/beta-Hydrolases_superfamily_protein_(TAIR:AT3G15650.2…
AT5G58610.1	2.32087	1.64893	1.56329e-06	7.37623e-05	AT5G58610.1	PHD_finger_transcription_factor,_putative	PHD_finger_transcription_factor,_putative;_FUNCTIONS_IN:_RNA_binding,_DNA_binding,_zinc_ion_binding;_INVOLVED_IN:_N-terminal_protein_myristoylation,_regulation_of_transcription,_DNA-dependent,_response_to_chitin;_LOCATED_IN:_endomembrane_system,_nucleus;_EXPRESSED_IN:_7_plant_structures;_EXPRESSED_DURING:_4_anthesis,_F_mature_embryo_stage,_petal_differentiation_and_expansion_stage,_E_expanded_cot…
AT5G15310.1	2.30951	0.506574	0.00134491	0.0152197	AT5G15310.1	myb_domain_protein_16	Member_of_the_R2R3_factor_gene_family.	myb_domain_protein_16_(MYB16);_CONTAINS_InterPro_DOMAIN/s:_SANT,_DNA-binding_(InterPro:IPR001005),_Homeodomain-like_(InterPro:IPR009057),_Myb,_DNA-binding_(InterPro:IPR014778),_HTH_transcriptional_regulator,_Myb-type,_DNA-binding_(InterPro:IPR017930),_Homeodomain-related_(InterPro:IPR012287),_Myb_transcription_factor_(InterPro:IPR015495);_BEST_Arabidopsis_thaliana_protein_match_is:_myb_domain_pro…
AT1G51870.1	2.30542	2.09792	5.94344e-06	0.000222303	AT1G51870.1	protein_kinase_family_protein	protein_kinase_family_protein;_FUNCTIONS_IN:_protein_serine/threonine_kinase_activity,_protein_kinase_activity,_kinase_activity,_ATP_binding;_INVOLVED_IN:_protein_amino_acid_phosphorylation;_LOCATED_IN:_endomembrane_system;_CONTAINS_InterPro_DOMAIN/s:_Protein_kinase,_ATP_binding_site_(InterPro:IPR017441),_Serine/threonine-protein_kinase_domain_(InterPro:IPR002290),_Serine-threonine/tyrosine-prote…
AT5G12180.1	2.29934	0.445973	8.87194e-06	0.000304485	AT5G12180.1	calcium-dependent_protein_kinase_17	member_of_Calcium_Dependent_Protein_Kinase	calcium-dependent_protein_kinase_17_(CPK17);_FUNCTIONS_IN:_in_6_functions;_INVOLVED_IN:_regulation_of_pollen_tube_growth,_protein_amino_acid_phosphorylation,_N-terminal_protein_myristoylation;_LOCATED_IN:_plasma_membrane,_cytoplasm;_EXPRESSED_IN:_9_plant_structures;_EXPRESSED_DURING:_L_mature_pollen_stage,_M_germinated_pollen_stage,_4_anthesis,_C_globular_stage,_petal_differentiation_and_expansio…
AT5G38820.1	2.28347	1.34859	4.8346e-07	2.87231e-05	AT5G38820.1	Transmembrane_amino_acid_transporter_family_protein	Encodes_a_putative_amino_acid_transporter.	Transmembrane_amino_acid_transporter_family_protein;_CONTAINS_InterPro_DOMAIN/s:_Amino_acid_transporter,_transmembrane_(InterPro:IPR013057);_BEST_Arabidopsis_thaliana_protein_match_is:_Transmembrane_amino_acid_transporter_family_protein_(TAIR:AT3G30390.2);_Has_4324_Blast_hits_to_4257_proteins_in_375_species:_Archae_-_16;_Bacteria_-_268;_Metazoa_-_1444;_Fungi_-_800;_Plants_-_936;_Viruses_-_5;_Othe…
AT1G55260.1	2.27736	2.37288	8.49617e-06	0.000295547	AT1G55260.1	Bifunctional_inhibitor/lipid-transfer_protein/seed_storage_2S_albumin_superfamily_protein	Bifunctional_inhibitor/lipid-transfer_protein/seed_storage_2S_albumin_superfamily_protein;_FUNCTIONS_IN:_lipid_binding;_INVOLVED_IN:_lipid_transport;_LOCATED_IN:_nucleus,_anchored_to_membrane;_EXPRESSED_IN:_22_plant_structures;_EXPRESSED_DURING:_13_growth_stages;_CONTAINS_InterPro_DOMAIN/s:_Bifunctional_inhibitor/plant_lipid_transfer_protein/seed_storage_(InterPro:IPR016140),_Plant_lipid_transfer…
AT1G30190.1	2.26521	-0.65362	0.000454163	0.00667442	AT1G30190.1	unknown_protein;_BEST_Arabidopsis_thaliana_protein_match_is:_unknown_protein_(TAIR:AT2G34610.1);_Has_56_Blast_hits_to_56_proteins_in_13_species:_Archae_-_0;_Bacteria_-_0;_Metazoa_-_0;_Fungi_-_0;_Plants_-_44;_Viruses_-_0;_Other_Eukaryotes_-_12_(source:_NCBI_BLink).
AT3G19090.1	2.26356	0.29957	1.2505e-05	0.000393674	AT3G19090.1	RNA-binding_protein	RNA-binding_protein;_FUNCTIONS_IN:_RNA_binding,_nucleotide_binding,_nucleic_acid_binding;_INVOLVED_IN:_RNA_processing;_LOCATED_IN:_ribonucleoprotein_complex,_nucleus;_EXPRESSED_IN:_22_plant_structures;_EXPRESSED_DURING:_12_growth_stages;_CONTAINS_InterPro_DOMAIN/s:_Winged_helix-turn-helix_transcription_repressor_DNA-binding_(InterPro:IPR011991),_RNA-binding_protein_Lupus_La_(InterPro:IPR006630),_…
AT3G60160.1	2.24848	0.130664	0.000454144	0.00667442	AT3G60160.1	multidrug_resistance-associated_protein_9	member_of_MRP_subfamily	multidrug_resistance-associated_protein_9_(MRP9);_FUNCTIONS_IN:_ATPase_activity,_coupled_to_transmembrane_movement_of_substances;_INVOLVED_IN:_response_to_nematode;_LOCATED_IN:_integral_to_membrane;_EXPRESSED_IN:_root;_CONTAINS_InterPro_DOMAIN/s:_ATPase,_AAA+_type,_core_(InterPro:IPR003593),_ABC_transporter-like_(InterPro:IPR003439),_ABC_transporter,_transmembrane_domain,_type_1_(InterPro:IPR0115…
AT1G24020.1	2.24212	1.17435	0.00263318	0.024897	AT1G24020.1	MLP-like_protein_423	MLP-like_protein_423_(MLP423);_INVOLVED_IN:_response_to_biotic_stimulus,_defense_response;_LOCATED_IN:_membrane;_EXPRESSED_IN:_23_plant_structures;_EXPRESSED_DURING:_15_growth_stages;_CONTAINS_InterPro_DOMAIN/s:_Bet_v_I_allergen_(InterPro:IPR000916);_BEST_Arabidopsis_thaliana_protein_match_is:_MLP-like_protein_28_(TAIR:AT1G70830.3);_Has_1440_Blast_hits_to_1404_proteins_in_125_species:_Archae_-_0;…
AT3G53800.1	2.2308	0.944067	0.000250483	0.0042188	AT3G53800.1	Fes1B	Encodes_one_of_the_Arabidopsis_orthologs_of_the_human_Hsp70-binding_protein_1_(HspBP-1)_and_yeast_Fes1p:_Fes1A_(AT3G09350),_Fes1B_(AT3G53800),_Fes1C_(AT5G02150).	Fes1B_(Fes1B);_FUNCTIONS_IN:_binding;_INVOLVED_IN:_biological_process_unknown;_LOCATED_IN:_cellular_component_unknown;_EXPRESSED_IN:_21_plant_structures;_EXPRESSED_DURING:_13_growth_stages;_CONTAINS_InterPro_DOMAIN/s:_Nucleotide_exchange_factor_Fes1_(InterPro:IPR013918),_Armadillo-like_helical_(InterPro:IPR011989),_Armadillo-type_fold_(InterPro:IPR016024);_BEST_Arabidopsis_thaliana_protein_match_…
AT4G24510.1	2.20623	1.64453	0.00367132	0.0313109	AT4G24510.1	HXXXD-type_acyl-transferase_family_protein	Involved_in_C28_to_C30_fatty_acid_elongation.	ECERIFERUM_2_(CER2);_FUNCTIONS_IN:_transferase_activity,_transferring_acyl_groups_other_than_amino-acyl_groups,_transferase_activity;_INVOLVED_IN:_wax_biosynthetic_process;_LOCATED_IN:_nucleus;_EXPRESSED_IN:_23_plant_structures;_EXPRESSED_DURING:_13_growth_stages;_CONTAINS_InterPro_DOMAIN/s:_Transferase_(InterPro:IPR003480);_BEST_Arabidopsis_thaliana_protein_match_is:_HXXXD-type_acyl-transferase_…
AT5G44980.1	2.19326	2.43469	4.61778e-10	7.316e-08	AT5G44980.1	F-box/RNI-like/FBD-like_domains-containing_protein	F-box/RNI-like/FBD-like_domains-containing_protein;_CONTAINS_InterPro_DOMAIN/s:_F-box_domain,_cyclin-like_(InterPro:IPR001810),_FBD_(InterPro:IPR013596),_F-box_domain,_Skp2-like_(InterPro:IPR022364),_FBD-like_(InterPro:IPR006566);_BEST_Arabidopsis_thaliana_protein_match_is:_F-box/RNI-like/FBD-like_domains-containing_protein_(TAIR:AT5G44960.1);_Has_1984_Blast_hits_to_1940_proteins_in_26_species:_A…
AT4G20450.1	2.19078	-0.498651	0.000188142	0.00335744	AT4G20450.1	Leucine-rich_repeat_protein_kinase_family_protein	Leucine-rich_repeat_protein_kinase_family_protein;_FUNCTIONS_IN:_kinase_activity;_INVOLVED_IN:_protein_amino_acid_phosphorylation;_LOCATED_IN:_endomembrane_system;_EXPRESSED_IN:_6_plant_structures;_EXPRESSED_DURING:_4_anthesis,_4_leaf_senescence_stage,_E_expanded_cotyledon_stage;_CONTAINS_InterPro_DOMAIN/s:_Protein_kinase,_ATP_binding_site_(InterPro:IPR017441),_Protein_kinase,_catalytic_domain_(I…
AT2G41730.1	2.19072	1.92053	1.65654e-07	1.2121e-05	AT2G41730.1	unknown_protein;_BEST_Arabidopsis_thaliana_protein_match_is:_unknown_protein_(TAIR:AT5G24640.1);_Has_25_Blast_hits_to_25_proteins_in_5_species:_Archae_-_0;_Bacteria_-_0;_Metazoa_-_0;_Fungi_-_0;_Plants_-_25;_Viruses_-_0;_Other_Eukaryotes_-_0_(source:_NCBI_BLink).
AT4G08300.1	2.1776	5.0978	4.40096e-26	2.14404e-22	AT4G08300.1	nodulin_MtN21_/EamA-like_transporter_family_protein	nodulin_MtN21_/EamA-like_transporter_family_protein;_LOCATED_IN:_membrane;_EXPRESSED_IN:_13_plant_structures;_EXPRESSED_DURING:_7_growth_stages;_CONTAINS_InterPro_DOMAIN/s:_Protein_of_unknown_function_DUF6,_transmembrane_(InterPro:IPR000620);_BEST_Arabidopsis_thaliana_protein_match_is:_nodulin_MtN21_/EamA-like_transporter_family_protein_(TAIR:AT1G44800.1);_Has_3616_Blast_hits_to_3605_proteins_in_…
AT5G27360.1	2.16417	0.996667	1.94837e-05	0.000563327	AT5G27360.1	Major_facilitator_superfamily_protein	Encodes_a_sugar-porter_family_protein_that_unlike_the_closely_related_gene,_SFP1,_is_not_induced_during_leaf_senescence.	SFP2;_FUNCTIONS_IN:_carbohydrate_transmembrane_transporter_activity,_sugar:hydrogen_symporter_activity;_INVOLVED_IN:_transport,_transmembrane_transport;_LOCATED_IN:_integral_to_membrane,_membrane;_EXPRESSED_IN:_22_plant_structures;_EXPRESSED_DURING:_14_growth_stages;_CONTAINS_InterPro_DOMAIN/s:_Sugar_transporter,_conserved_site_(InterPro:IPR005829),_Major_facilitator_superfamily_(InterPro:IPR0208…
AT1G54970.1	2.15379	2.96728	0.000910498	0.011294	AT1G54970.1	proline-rich_protein_1	encodes_a_proline-rich_protein_that_is_specifically_expressed_in_the_root.	proline-rich_protein_1_(PRP1);_CONTAINS_InterPro_DOMAIN/s:_Pollen_Ole_e_1_allergen/extensin_(InterPro:IPR006041);_BEST_Arabidopsis_thaliana_protein_match_is:_proline-rich_protein_3_(TAIR:AT3G62680.1);_Has_45300_Blast_hits_to_21383_proteins_in_1373_species:_Archae_-_227;_Bacteria_-_7064;_Metazoa_-_17109;_Fungi_-_5177;_Plants_-_7680;_Viruses_-_1757;_Other_Eukaryotes_-_6286_(source:_NCBI_BLink).
AT3G19710.1	2.13481	6.32709	3.47725e-15	2.33659e-12	AT3G19710.1	branched-chain_aminotransferase4	Belongs_to_the_branched-chain_amino_acid_aminotransferase_gene_family._Encodes_a_methionine-oxo-acid_transaminase._Involved_in_the_methionine_chain_elongation_pathway_that_leads_to_the_ultimate_biosynthesis_of_methionine-derived_glucosinolates.	branched-chain_aminotransferase4_(BCAT4);_CONTAINS_InterPro_DOMAIN/s:_Aminotransferase,_class_IV_(InterPro:IPR001544),_Branched-chain_amino_acid_aminotransferase_II_(InterPro:IPR005786);_BEST_Arabidopsis_thaliana_protein_match_is:_D-aminoacid_aminotransferase-like_PLP-dependent_enzymes_superfamily_protein_(TAIR:AT1G50110.1);_Has_11097_Blast_hits_to_11097_proteins_in_2502_species:_Archae_-_154;_Ba…
AT4G14090.1	2.13145	0.33246	0.00131139	0.0149357	AT4G14090.1	UDP-Glycosyltransferase_superfamily_protein	The_At4g14090_encodes_a_anthocyanidin_5-O-glucosyltransferase_specifically_glucosylating_the_5-position_of_the_flavonoid_A-ring.	UDP-Glycosyltransferase_superfamily_protein;_FUNCTIONS_IN:_UDP-glycosyltransferase_activity,_UDP-glucosyltransferase_activity,_anthocyanin_5-O-glucosyltransferase_activity;_INVOLVED_IN:_metabolic_process;_LOCATED_IN:_mitochondrion;_EXPRESSED_IN:_14_plant_structures;_EXPRESSED_DURING:_7_growth_stages;_CONTAINS_InterPro_DOMAIN/s:_UDP-glucuronosyl/UDP-glucosyltransferase_(InterPro:IPR002213);_BEST_A…
AT3G28080.1	2.12872	0.908292	0.000109983	0.00223486	AT3G28080.1	nodulin_MtN21_/EamA-like_transporter_family_protein	nodulin_MtN21_/EamA-like_transporter_family_protein;_FUNCTIONS_IN:_molecular_function_unknown;_INVOLVED_IN:_biological_process_unknown;_LOCATED_IN:_membrane;_EXPRESSED_IN:_21_plant_structures;_EXPRESSED_DURING:_13_growth_stages;_CONTAINS_InterPro_DOMAIN/s:_Protein_of_unknown_function_DUF6,_transmembrane_(InterPro:IPR000620);_BEST_Arabidopsis_thaliana_protein_match_is:_nodulin_MtN21_/EamA-like_tra…
AT2G37640.1	2.11987	2.8588	5.71632e-05	0.00133246	AT2G37640.1	Barwin-like_endoglucanases_superfamily_protein	member_of_Alpha-Expansin_Gene_Family._Naming_convention_from_the_Expansin_Working_Group_(Kende_et_al,_2004._Plant_Mol_Bio).__Involved_in_the_formation_of_nematode-induced_syncytia_in_roots_of_Arabidopsis_thaliana.	EXP3;_INVOLVED_IN:_in_6_processes;_LOCATED_IN:_endomembrane_system,_extracellular_region;_EXPRESSED_IN:_21_plant_structures;_EXPRESSED_DURING:_13_growth_stages;_CONTAINS_InterPro_DOMAIN/s:_Barwin-related_endoglucanase_(InterPro:IPR009009),_Pollen_allergen,_N-terminal_(InterPro:IPR014734),_Expansin_(InterPro:IPR002963),_Rare_lipoprotein_A_(InterPro:IPR005132),_Expansin/Lol_pI_(InterPro:IPR007118),…
AT5G38240.1	2.11262	-0.187761	0.000301679	0.00486254	AT5G38240.1	Protein_kinase_family_protein	Protein_kinase_family_protein;_FUNCTIONS_IN:_protein_serine/threonine_kinase_activity,_protein_kinase_activity,_kinase_activity,_ATP_binding;_INVOLVED_IN:_protein_amino_acid_phosphorylation;_LOCATED_IN:_endomembrane_system;_CONTAINS_InterPro_DOMAIN/s:_Protein_kinase,_ATP_binding_site_(InterPro:IPR017441),_Serine/threonine-protein_kinase_domain_(InterPro:IPR002290),_Serine-threonine/tyrosine-prote…
AT3G52720.1	2.10653	1.79958	0.00101778	0.0123805	AT3G52720.1	alpha_carbonic_anhydrase_1	Encodes_a_putative_alpha_carbonic_anhydrase_(CAH1)_located_in_the_chloroplast_stroma._Most_chloroplast_proteins_are_encoded_by_the_nuclear_genome_and_imported_with_the_help_of_sorting_signals_that_are_intrinsic_parts_of_the_polypeptides._CAH1_takes_an_alternative_route_through_the_secretory_pathway,_and_becomes_N-glycosylated_before_entering_the_chloroplast.	alpha_carbonic_anhydrase_1_(ACA1);_FUNCTIONS_IN:_carbonate_dehydratase_activity,_zinc_ion_binding;_INVOLVED_IN:_one-carbon_metabolic_process;_LOCATED_IN:_chloroplast_stroma;_EXPRESSED_IN:_20_plant_structures;_EXPRESSED_DURING:_11_growth_stages;_CONTAINS_InterPro_DOMAIN/s:_Carbonic_anhydrase,_alpha-class,_catalytic_domain_(InterPro:IPR001148),_Carbonic_anhydrase,_CAH1-like_(InterPro:IPR018340),_Ca…
AT2G38540.1	2.10633	5.03892	8.7502e-05	0.00187379	AT2G38540.1	lipid_transfer_protein_1	Non-specific_lipid_transfer_protein._Binds_calmodulin_in_a_Ca2+-independent_manner._Localized_to_the_cell_wall._Specifically_expressed_in_L1_epidermal_layer._Predicted_to_be_a_member_of_PR-14_pathogenesis-related_protein_family_with_the_following_members:___At2g38540/LTP1,_At2g38530/LTP2,_At5g59320/LTP3,_At5g59310/LTP4,_At3g51600/LTP5,_At3g08770/LTP6,_At2g15050/LTP7,_At2g18370/LTP8,_At2g15325/LTP…	lipid_transfer_protein_1_(LP1);_FUNCTIONS_IN:_calmodulin_binding;_INVOLVED_IN:_lipid_transport;_LOCATED_IN:_apoplast,_plant-type_cell_wall;_EXPRESSED_IN:_22_plant_structures;_EXPRESSED_DURING:_13_growth_stages;_CONTAINS_InterPro_DOMAIN/s:_Bifunctional_inhibitor/plant_lipid_transfer_protein/seed_storage_(InterPro:IPR016140),_Plant_lipid_transfer_protein/seed_storage/trypsin-alpha_amylase_inhibitor…
AT3G58060.1	2.10201	0.668688	0.001644	0.017516	AT3G58060.1	Cation_efflux_family_protein	Cation_efflux_family_protein;_FUNCTIONS_IN:_cation_transmembrane_transporter_activity,_efflux_transmembrane_transporter_activity;_INVOLVED_IN:_cation_transport,_transmembrane_transport;_LOCATED_IN:_membrane;_EXPRESSED_IN:_6_plant_structures;_EXPRESSED_DURING:_4_anthesis,_petal_differentiation_and_expansion_stage;_CONTAINS_InterPro_DOMAIN/s:_Cation_efflux_protein_(InterPro:IPR002524);_BEST_Arabido…
AT1G22900.1	2.09262	0.158311	0.000194292	0.00345453	AT1G22900.1	Disease_resistance-responsive_(dirigent-like_protein)_family_protein	Disease_resistance-responsive_(dirigent-like_protein)_family_protein;_FUNCTIONS_IN:_molecular_function_unknown;_INVOLVED_IN:_defense_response;_LOCATED_IN:_endomembrane_system;_EXPRESSED_IN:_stamen;_EXPRESSED_DURING:_4_anthesis;_CONTAINS_InterPro_DOMAIN/s:_Plant_disease_resistance_response_protein_(InterPro:IPR004265);_BEST_Arabidopsis_thaliana_protein_match_is:_Disease_resistance-responsive_(diri…
AT4G25860.1	2.07194	0.260461	0.000108649	0.00221468	AT4G25860.1	OSBP(oxysterol_binding_protein)-related_protein_4A	OSBP(oxysterol_binding_protein)-related_protein_4A_(ORP4A);_FUNCTIONS_IN:_oxysterol_binding;_INVOLVED_IN:_steroid_metabolic_process;_LOCATED_IN:_cellular_component_unknown;_CONTAINS_InterPro_DOMAIN/s:_Oxysterol-binding_protein_(InterPro:IPR000648);_BEST_Arabidopsis_thaliana_protein_match_is:_OSBP(oxysterol_binding_protein)-related_protein_4B_(TAIR:AT4G25850.1);_Has_2166_Blast_hits_to_2165_protein…
AT5G23980.1	2.07162	5.18156	0.000107042	0.00218898	AT5G23980.1	ferric_reduction_oxidase_4	Encodes_a_ferric_chelate_reductase_that_is_expressed_at_low_levels_in_roots,shoots_and_cotyledons,_but_not_flowers._Its_transcription_is_regulated_by_FIT1.	ferric_reduction_oxidase_4_(FRO4);_FUNCTIONS_IN:_ferric-chelate_reductase_activity;_INVOLVED_IN:_oxidation_reduction,_N-terminal_protein_myristoylation;_LOCATED_IN:_endomembrane_system,_integral_to_membrane,_membrane;_CONTAINS_InterPro_DOMAIN/s:_Ferredoxin_reductase-type_FAD-binding_domain_(InterPro:IPR017927),_Ferric_reductase,_NAD_binding_(InterPro:IPR013121),_Cytochrome_b245,_heavy_chain_(Inte…
AT5G46490.1	2.06641	1.60916	1.89602e-05	0.000552912	AT5G46490.1	Disease_resistance_protein_(TIR-NBS-LRR_class)_family	Disease_resistance_protein_(TIR-NBS-LRR_class)_family;_FUNCTIONS_IN:_transmembrane_receptor_activity,_nucleoside-triphosphatase_activity,_nucleotide_binding,_ATP_binding;_INVOLVED_IN:_signal_transduction,_apoptosis,_defense_response,_innate_immune_response;_LOCATED_IN:_intrinsic_to_membrane;_CONTAINS_InterPro_DOMAIN/s:_ATPase,_AAA+_type,_core_(InterPro:IPR003593),_NB-ARC_(InterPro:IPR002182),_Tol…
AT2G29220.1	2.05982	0.488759	0.000143993	0.00272691	AT2G29220.1	Concanavalin_A-like_lectin_protein_kinase_family_protein	Concanavalin_A-like_lectin_protein_kinase_family_protein;_FUNCTIONS_IN:_kinase_activity;_INVOLVED_IN:_protein_amino_acid_phosphorylation;_LOCATED_IN:_endomembrane_system;_CONTAINS_InterPro_DOMAIN/s:_Legume_lectin,_beta_chain_(InterPro:IPR001220),_Protein_kinase,_catalytic_domain_(InterPro:IPR000719),_Serine-threonine/tyrosine-protein_kinase_(InterPro:IPR001245),_Concanavalin_A-like_lectin/glucana…
AT1G72960.1	2.05928	0.732357	7.12736e-05	0.00158308	AT1G72960.1	Root_hair_defective_3_GTP-binding_protein_(RHD3)	Root_hair_defective_3_GTP-binding_protein_(RHD3);_CONTAINS_InterPro_DOMAIN/s:_Root_hair_defective_3_GTP-binding_(InterPro:IPR008803);_BEST_Arabidopsis_thaliana_protein_match_is:_Root_hair_defective_3_GTP-binding_protein_(RHD3)_(TAIR:AT3G13870.1);_Has_479_Blast_hits_to_469_proteins_in_183_species:_Archae_-_0;_Bacteria_-_2;_Metazoa_-_24;_Fungi_-_185;_Plants_-_127;_Viruses_-_0;_Other_Eukaryotes_-_14…
AT4G16220.1	2.0513	-0.186122	0.00588656	0.0438835	AT4G16220.1	GDSL-like_Lipase/Acylhydrolase_superfamily_protein	GDSL-like_Lipase/Acylhydrolase_superfamily_protein;_FUNCTIONS_IN:_hydrolase_activity,_acting_on_ester_bonds;_INVOLVED_IN:_lipid_metabolic_process;_LOCATED_IN:_endomembrane_system;_CONTAINS_InterPro_DOMAIN/s:_Lipase,_GDSL_(InterPro:IPR001087);_BEST_Arabidopsis_thaliana_protein_match_is:_GDSL-like_Lipase/Acylhydrolase_superfamily_protein_(TAIR:AT4G16230.1);_Has_1826_Blast_hits_to_1811_proteins_in_3…
AT3G52780.1	2.04012	-0.520627	0.00572014	0.0429882	AT3G52780.1	Purple_acid_phosphatases_superfamily_protein	PAP20;_FUNCTIONS_IN:_protein_serine/threonine_phosphatase_activity,_acid_phosphatase_activity;_INVOLVED_IN:_biological_process_unknown;_LOCATED_IN:_endomembrane_system;_EXPRESSED_IN:_10_plant_structures;_EXPRESSED_DURING:_4_anthesis,_petal_differentiation_and_expansion_stage;_CONTAINS_InterPro_DOMAIN/s:_Metallophosphoesterase_(InterPro:IPR004843),_Purple_acid_phosphatase-like,_N-terminal_(InterPr…
AT1G32780.1	2.03272	0.120033	8.96365e-05	0.00190901	AT1G32780.1	GroES-like_zinc-binding_dehydrogenase_family_protein	GroES-like_zinc-binding_dehydrogenase_family_protein;_FUNCTIONS_IN:_oxidoreductase_activity,_zinc_ion_binding;_INVOLVED_IN:_oxidation_reduction;_EXPRESSED_IN:_12_plant_structures;_EXPRESSED_DURING:_LP.04_four_leaves_visible,_4_anthesis,_LP.02_two_leaves_visible,_petal_differentiation_and_expansion_stage,_D_bilateral_stage;_CONTAINS_InterPro_DOMAIN/s:_GroES-like_(InterPro:IPR011032),_Alcohol_dehyd…
AT4G21750.1	2.00804	3.4242	1.93227e-07	1.34961e-05	AT4G21750.1	Homeobox-leucine_zipper_family_protein_/_lipid-binding_START_domain-containing_protein	Encodes_a_homeobox_protein_similar_to_GL2._It_is_expressed_in_both_the_apical_and_basal_daughter_cells_of_the_zygote_as_well_as_their_progeny.__Expression_is_detected_starting_the_two-celled_stage_of_embryo_development_and_is_later_restricted_to_the_outermost,_epidermal_cell_layer_from_its_inception._Its_promoter_is_highly_modular_with_each_region_contributing_to_specific_aspects_of_the_gene's_sp…	MERISTEM_LAYER_1_(ATML1);_FUNCTIONS_IN:_sequence-specific_DNA_binding,_DNA_binding,_sequence-specific_DNA_binding_transcription_factor_activity;_INVOLVED_IN:_epidermal_cell_differentiation,_regulation_of_transcription,_DNA-dependent,_cotyledon_development;_LOCATED_IN:_nucleus;_EXPRESSED_IN:_29_plant_structures;_EXPRESSED_DURING:_14_growth_stages;_CONTAINS_InterPro_DOMAIN/s:_Homeobox,_conserved_si…
AT4G34250.1	1.98973	1.58429	0.000491503	0.00710432	AT4G34250.1	3-ketoacyl-CoA_synthase_16	Encodes_KCS16,_a_member_of_the_3-ketoacyl-CoA_synthase_family_involved_in_the_biosynthesis_of_VLCFA_(very_long_chain_fatty_acids).	3-ketoacyl-CoA_synthase_16_(KCS16);_FUNCTIONS_IN:_transferase_activity,_transferring_acyl_groups_other_than_amino-acyl_groups,_catalytic_activity,_acyltransferase_activity;_INVOLVED_IN:_fatty_acid_elongation,_response_to_light_stimulus,_very_long-chain_fatty_acid_metabolic_process,_response_to_osmotic_stress;_LOCATED_IN:_endomembrane_system,_membrane;_EXPRESSED_IN:_17_plant_structures;_EXPRESSED_…
AT1G52230.1	1.98862	3.32899	0.0022969	0.0224697	AT1G52230.1	photosystem_I_subunit_H2	photosystem_I_subunit_H2_(PSAH2);_FUNCTIONS_IN:_molecular_function_unknown;_INVOLVED_IN:_photosynthesis;_LOCATED_IN:_in_6_components;_EXPRESSED_IN:_21_plant_structures;_EXPRESSED_DURING:_13_growth_stages;_CONTAINS_InterPro_DOMAIN/s:_Photosystem_I_reaction_centre_subunit_VI_(InterPro:IPR004928);_BEST_Arabidopsis_thaliana_protein_match_is:_photosystem_I_subunit_H-1_(TAIR:AT3G16140.1);_Has_102_Blast…
AT3G16370.1	1.98682	4.52051	5.05406e-07	2.9845e-05	AT3G16370.1	GDSL-like_Lipase/Acylhydrolase_superfamily_protein	GDSL-like_Lipase/Acylhydrolase_superfamily_protein;_FUNCTIONS_IN:_hydrolase_activity,_acting_on_ester_bonds,_carboxylesterase_activity;_INVOLVED_IN:_lipid_metabolic_process;_LOCATED_IN:_apoplast;_EXPRESSED_IN:_22_plant_structures;_EXPRESSED_DURING:_14_growth_stages;_CONTAINS_InterPro_DOMAIN/s:_Lipase,_GDSL_(InterPro:IPR001087);_BEST_Arabidopsis_thaliana_protein_match_is:_GDSL-like_Lipase/Acylhydr…
AT4G13390.1	1.97326	3.31794	0.00244787	0.0236257	AT4G13390.1	Proline-rich_extensin-like_family_protein	Proline-rich_extensin-like_family_protein;_FUNCTIONS_IN:_structural_constituent_of_cell_wall;_INVOLVED_IN:_plant-type_cell_wall_organization;_LOCATED_IN:_endomembrane_system;_CONTAINS_InterPro_DOMAIN/s:_Extensin-like_repeat_(InterPro:IPR006706);_BEST_Arabidopsis_thaliana_protein_match_is:_Proline-rich_extensin-like_family_protein_(TAIR:AT5G06640.1);_Has_154812_Blast_hits_to_45323_proteins_in_1720…
AT5G06760.1	1.9657	2.01191	0.000304047	0.00489261	AT5G06760.1	Late_Embryogenesis_Abundant_4-5	Encodes_LEA4-5,_a_member_of_the_Late_Embryogenesis_Abundant_(LEA)_proteins_which_typically_accumulate_in_response_to_low_water_availability_conditions_imposed_during_development_or_by_the_environment._Most_of_thediverse_set_of_LEA_proteins_can_be_grouped_according_to_properties_such_as_high_hydrophilicity_and_high_content_of_glycine_or_other_small_amino_acids_in_what__has_been_termed_hydrophilins…	Late_Embryogenesis_Abundant_4-5_(LEA4-5);_CONTAINS_InterPro_DOMAIN/s:_Late_embryogenesis_abundant_protein,_group_1_(InterPro:IPR005513);_Has_1807_Blast_hits_to_1807_proteins_in_277_species:_Archae_-_0;_Bacteria_-_0;_Metazoa_-_736;_Fungi_-_347;_Plants_-_385;_Viruses_-_0;_Other_Eukaryotes_-_339_(source:_NCBI_BLink).
AT1G13790.1	1.96031	0.534257	4.12974e-05	0.00102268	AT1G13790.1	XH/XS_domain-containing_protein	XH/XS_domain-containing_protein;_CONTAINS_InterPro_DOMAIN/s:_Domain_of_unknown_function_XS_(InterPro:IPR005380),_Domain_of_unknown_function_XH_(InterPro:IPR005379),_Domain_of_unknown_function,_putative_Zinc_finger,_XS/XH_(InterPro:IPR005381);_BEST_Arabidopsis_thaliana_protein_match_is:_XH/XS_domain-containing_protein_(TAIR:AT3G48670.2);_Has_49019_Blast_hits_to_30980_proteins_in_1872_species:_Arch…
AT1G19670.1	1.95724	0.754916	0.0015669	0.0169011	AT1G19670.1	chlorophyllase_1	Chlorophyllase_is_the_first_enzyme_involved_in_chlorophyll_degradation._It_catalyzes_the_hydrolysis_of_the_ester_bond_to_yield_chlorophyllide_and_phytol._AtCLH1_lacks_a_typical_signal_sequence_for_the_chloroplast.__Its_expression_is_induced_rapidly_by_methyljasmonate,_a_known_promoter_of_senescence_and_chlorophyll_degradation.	chlorophyllase_1_(CLH1);_FUNCTIONS_IN:_chlorophyllase_activity;_INVOLVED_IN:_response_to_jasmonic_acid_stimulus,_chlorophyll_catabolic_process,_jasmonic_acid_mediated_signaling_pathway,_response_to_stress;_LOCATED_IN:_vacuole;_EXPRESSED_IN:_21_plant_structures;_EXPRESSED_DURING:_14_growth_stages;_CONTAINS_InterPro_DOMAIN/s:_Chlorophyllase-like_(InterPro:IPR010821),_Chlorophyllase,_chloroplast_(In…
AT1G09380.1	1.95532	0.151634	0.000269162	0.00447019	AT1G09380.1	nodulin_MtN21_/EamA-like_transporter_family_protein	nodulin_MtN21_/EamA-like_transporter_family_protein;_LOCATED_IN:_endomembrane_system,_membrane;_EXPRESSED_IN:_15_plant_structures;_EXPRESSED_DURING:_4_anthesis,_C_globular_stage,_petal_differentiation_and_expansion_stage,_LP.08_eight_leaves_visible;_CONTAINS_InterPro_DOMAIN/s:_Protein_of_unknown_function_DUF6,_transmembrane_(InterPro:IPR000620);_BEST_Arabidopsis_thaliana_protein_match_is:_nodulin…
AT2G18193.1	1.9463	5.99541	4.54644e-24	1.47661e-20	AT2G18193.1	P-loop_containing_nucleoside_triphosphate_hydrolases_superfamily_protein	P-loop_containing_nucleoside_triphosphate_hydrolases_superfamily_protein;_FUNCTIONS_IN:_nucleoside-triphosphatase_activity,_ATPase_activity,_nucleotide_binding,_ATP_binding;_LOCATED_IN:_endomembrane_system;_EXPRESSED_IN:_callus;_CONTAINS_InterPro_DOMAIN/s:_ATPase,_AAA-type,_core_(InterPro:IPR003959),_ATPase,_AAA+_type,_core_(InterPro:IPR003593),_ATPase,_AAA-type,_conserved_site_(InterPro:IPR00396…
AT3G46270.1	1.93591	2.73726	4.09557e-07	2.52565e-05	AT3G46270.1	receptor_protein_kinase-related	receptor_protein_kinase-related;_FUNCTIONS_IN:_molecular_function_unknown;_INVOLVED_IN:_biological_process_unknown;_LOCATED_IN:_plasma_membrane;_EXPRESSED_IN:_root;_BEST_Arabidopsis_thaliana_protein_match_is:_protein_kinase-related_(TAIR:AT3G46280.1);_Has_3538_Blast_hits_to_1609_proteins_in_216_species:_Archae_-_2;_Bacteria_-_529;_Metazoa_-_1458;_Fungi_-_254;_Plants_-_829;_Viruses_-_17;_Other_Euk…
AT5G54270.1	1.93533	4.60491	0.000174776	0.00318	AT5G54270.1	light-harvesting_chlorophyll_B-binding_protein_3	Lhcb3_protein_is_a_component_of_the_main_light_harvesting_chlorophyll_a/b-protein_complex_of_Photosystem_II_(LHC_II).	light-harvesting_chlorophyll_B-binding_protein_3_(LHCB3);_FUNCTIONS_IN:_structural_molecule_activity;_INVOLVED_IN:_photosynthesis;_LOCATED_IN:_light-harvesting_complex,_thylakoid,_chloroplast_thylakoid_membrane,_chloroplast;_EXPRESSED_IN:_24_plant_structures;_EXPRESSED_DURING:_14_growth_stages;_CONTAINS_InterPro_DOMAIN/s:_Chlorophyll_A-B_binding_protein_(InterPro:IPR001344);_BEST_Arabidopsis_thal…
AT1G21400.1	1.93381	3.78102	3.06087e-14	1.52941e-11	AT1G21400.1	Thiamin_diphosphate-binding_fold_(THDP-binding)_superfamily_protein	Thiamin_diphosphate-binding_fold_(THDP-binding)_superfamily_protein;_FUNCTIONS_IN:_oxidoreductase_activity,_acting_on_the_aldehyde_or_oxo_group_of_donors,_disulfide_as_acceptor,_3-methyl-2-oxobutanoate_dehydrogenase_(2-methylpropanoyl-transferring)_activity;_INVOLVED_IN:_metabolic_process;_EXPRESSED_IN:_guard_cell;_CONTAINS_InterPro_DOMAIN/s:_Dehydrogenase,_E1_component_(InterPro:IPR001017);_BEST…
AT3G56970.1	1.91557	5.31223	2.40269e-13	9.75443e-11	AT3G56970.1	basic_helix-loop-helix_(bHLH)_DNA-binding_superfamily_protein	Encodes_a_member_of_the_basic_helix-loop-helix_transcription_factor_family_protein.	BHLH038;_FUNCTIONS_IN:_DNA_binding,_sequence-specific_DNA_binding_transcription_factor_activity;_INVOLVED_IN:_regulation_of_transcription;_LOCATED_IN:_nucleus;_CONTAINS_InterPro_DOMAIN/s:_Achaete-scute_transcription_factor_related_(InterPro:IPR015660),_Helix-loop-helix_DNA-binding_domain_(InterPro:IPR001092),_Helix-loop-helix_DNA-binding_(InterPro:IPR011598);_BEST_Arabidopsis_thaliana_protein_mat…
AT5G22570.1	1.91434	0.882605	0.000411901	0.00621262	AT5G22570.1	WRKY_DNA-binding_protein_38	member_of_WRKY_Transcription_Factor;_Group_III	WRKY_DNA-binding_protein_38_(WRKY38);_CONTAINS_InterPro_DOMAIN/s:_DNA-binding_WRKY_(InterPro:IPR003657);_BEST_Arabidopsis_thaliana_protein_match_is:_WRKY_DNA-binding_protein_62_(TAIR:AT5G01900.1);_Has_3118_Blast_hits_to_2692_proteins_in_112_species:_Archae_-_0;_Bacteria_-_0;_Metazoa_-_0;_Fungi_-_0;_Plants_-_3102;_Viruses_-_0;_Other_Eukaryotes_-_16_(source:_NCBI_BLink).
AT2G41850.1	1.90615	0.175303	0.000220139	0.00380981	AT2G41850.1	polygalacturonase_abscission_zone_A._thaliana	ADPG2.	polygalacturonase_abscission_zone_A._thaliana_(PGAZAT);_FUNCTIONS_IN:_polygalacturonase_activity;_INVOLVED_IN:_cell_wall_modification_involved_in_abscission,_fruit_dehiscence,_floral_organ_abscission,_anther_dehiscence,_carbohydrate_metabolic_process;_LOCATED_IN:_endomembrane_system;_EXPRESSED_IN:_6_plant_structures;_EXPRESSED_DURING:_4_anthesis;_CONTAINS_InterPro_DOMAIN/s:_Pectin_lyase_fold/viru…
AT1G80660.1	1.90454	-0.108627	0.0026669	0.0250699	AT1G80660.1	H(+)-ATPase_9	H(+)-ATPase_9_(HA9);_FUNCTIONS_IN:_hydrogen-exporting_ATPase_activity,_phosphorylative_mechanism;_INVOLVED_IN:_proton_transport;_LOCATED_IN:_plasma_membrane;_EXPRESSED_IN:_12_plant_structures;_EXPRESSED_DURING:_L_mature_pollen_stage,_M_germinated_pollen_stage,_4_anthesis,_petal_differentiation_and_expansion_stage;_CONTAINS_InterPro_DOMAIN/s:_ATPase,_P-type,_ATPase-associated_domain_(InterPro:IPR0…
AT3G59060.1	1.89716	1.91832	0.000226734	0.0038997	AT3G59060.1	phytochrome_interacting_factor_3-like_6	Encodes_a_novel_Myc-related_bHLH_transcription_factor,_which_physically_associated_with_APRR1/TOC1_and_is_a_member_of_PIF3_transcription_factor_family._Involved_in_shade_avoidance._Functions_as_negative_regulator_of_PhyB._Protein_levels_are_modulated_by_phytochrome_B.	phytochrome_interacting_factor_3-like_6_(PIL6);_FUNCTIONS_IN:_DNA_binding,_sequence-specific_DNA_binding_transcription_factor_activity;_INVOLVED_IN:_red,_far-red_light_phototransduction,_ethylene_biosynthetic_process,_circadian_rhythm;_LOCATED_IN:_nucleus;_EXPRESSED_IN:_18_plant_structures;_EXPRESSED_DURING:_10_growth_stages;_CONTAINS_InterPro_DOMAIN/s:_Helix-loop-helix_DNA-binding_domain_(InterP…
AT1G06149.1	1.89245	2.5891	4.38107e-07	2.6763e-05	AT1G06149.1	conserved_peptide_upstream_open_reading_frame_8	Upstream_open_reading_frames_(uORFs)_are_small_open_reading_frames_found_in_the_5'_UTR_of_a_mature_mRNA,_and_can_potentially_mediate_translational_regulation_of_the_largest,_or_major,_ORF_(mORF)._CPuORF8_represents_a_conserved_upstream_opening_reading_frame_relative_to_major_ORF_AT1G06150.1	conserved_peptide_upstream_open_reading_frame_8_(CPuORF8);_BEST_Arabidopsis_thaliana_protein_match_is:_conserved_peptide_upstream_open_reading_frame_7_(TAIR:AT2G31280.2);_Has_30201_Blast_hits_to_17322_proteins_in_780_species:_Archae_-_12;_Bacteria_-_1396;_Metazoa_-_17338;_Fungi_-_3422;_Plants_-_5037;_Viruses_-_0;_Other_Eukaryotes_-_2996_(source:_NCBI_BLink).
AT2G24600.1	1.89224	1.76936	0.000725304	0.0094605	AT2G24600.1	Ankyrin_repeat_family_protein	Ankyrin_repeat_family_protein;_CONTAINS_InterPro_DOMAIN/s:_Ankyrin_repeat-containing_domain_(InterPro:IPR020683),_Ankyrin_repeat_(InterPro:IPR002110);_BEST_Arabidopsis_thaliana_protein_match_is:_Ankyrin_repeat_family_protein_(TAIR:AT1G10340.1);_Has_23294_Blast_hits_to_11989_proteins_in_581_species:_Archae_-_40;_Bacteria_-_1638;_Metazoa_-_13006;_Fungi_-_1656;_Plants_-_2370;_Viruses_-_127;_Other_Eu…
AT4G37050.1	1.89022	0.396404	0.000311549	0.00499165	AT4G37050.1	PATATIN-like_protein_4	Patatin-related_phospholipase_A._Expressed_in_the_floral_gynaecium_and_is_induced_by__abscisic_acid_(ABA)_or_phosphate_deficiency_in_roots.	PATATIN-like_protein_4_(PLP4);_CONTAINS_InterPro_DOMAIN/s:_Acyl_transferase/acyl_hydrolase/lysophospholipase_(InterPro:IPR016035),_Patatin_(InterPro:IPR002641);_BEST_Arabidopsis_thaliana_protein_match_is:_Acyl_transferase/acyl_hydrolase/lysophospholipase_superfamily_protein_(TAIR:AT4G37070.2);_Has_2044_Blast_hits_to_2033_proteins_in_371_species:_Archae_-_0;_Bacteria_-_489;_Metazoa_-_210;_Fungi_-_…
AT3G61930.1	1.88755	1.98188	2.38631e-06	0.000104971	AT3G61930.1	unknown_protein;_FUNCTIONS_IN:_molecular_function_unknown;_INVOLVED_IN:_N-terminal_protein_myristoylation;_EXPRESSED_IN:_11_plant_structures;_EXPRESSED_DURING:_4_anthesis,_C_globular_stage,_petal_differentiation_and_expansion_stage;_Has_11_Blast_hits_to_11_proteins_in_5_species:_Archae_-_0;_Bacteria_-_0;_Metazoa_-_0;_Fungi_-_0;_Plants_-_11;_Viruses_-_0;_Other_Eukaryotes_-_0_(source:_NCBI_BLink).
AT1G70820.1	1.87881	0.871491	0.00512466	0.0397233	AT1G70820.1	phosphoglucomutase,_putative_/_glucose_phosphomutase,_putative	phosphoglucomutase,_putative_/_glucose_phosphomutase,_putative;_FUNCTIONS_IN:_intramolecular_transferase_activity,_phosphotransferases;_INVOLVED_IN:_carbohydrate_metabolic_process;_LOCATED_IN:_chloroplast;_EXPRESSED_IN:_20_plant_structures;_EXPRESSED_DURING:_13_growth_stages;_CONTAINS_InterPro_DOMAIN/s:_Alpha-D-phosphohexomutase,_alpha/beta/alpha_domain_III_(InterPro:IPR005846),_Alpha-D-phosphohe…
AT2G18490.1	1.87495	2.18599	8.29002e-07	4.37798e-05	AT2G18490.1	C2H2-like_zinc_finger_protein	C2H2-like_zinc_finger_protein;_FUNCTIONS_IN:_sequence-specific_DNA_binding_transcription_factor_activity,_zinc_ion_binding,_nucleic_acid_binding;_INVOLVED_IN:_regulation_of_transcription;_LOCATED_IN:_intracellular;_CONTAINS_InterPro_DOMAIN/s:_Zinc_finger,_C2H2-like_(InterPro:IPR015880),_Zinc_finger,_C2H2-type_(InterPro:IPR007087);_BEST_Arabidopsis_thaliana_protein_match_is:_C2H2-like_zinc_finger_…
AT5G26690.1	1.86951	-0.154217	0.000630048	0.00853807	AT5G26690.1	Heavy_metal_transport/detoxification_superfamily_protein_	Heavy_metal_transport/detoxification_superfamily_protein_;_FUNCTIONS_IN:_metal_ion_binding;_INVOLVED_IN:_metal_ion_transport;_LOCATED_IN:_cellular_component_unknown;_CONTAINS_InterPro_DOMAIN/s:_Heavy_metal_transport/detoxification_protein_(InterPro:IPR006121);_BEST_Arabidopsis_thaliana_protein_match_is:_Heavy_metal_transport/detoxification_superfamily_protein__(TAIR:AT3G05920.1);_Has_700_Blast_hi…
AT3G26180.1	1.86763	1.3822	0.00208362	0.0208866	AT3G26180.1	cytochrome_P450,_family_71,_subfamily_B,_polypeptide_20	putative_cytochrome_P450	cytochrome_P450,_family_71,_subfamily_B,_polypeptide_20_(CYP71B20);_FUNCTIONS_IN:_electron_carrier_activity,_monooxygenase_activity,_iron_ion_binding,_oxygen_binding,_heme_binding;_INVOLVED_IN:_oxidation_reduction;_LOCATED_IN:_endomembrane_system;_CONTAINS_InterPro_DOMAIN/s:_Cytochrome_P450_(InterPro:IPR001128),_Cytochrome_P450,_E-class,_group_I_(InterPro:IPR002401),_Cytochrome_P450,_conserved_si…
AT3G21790.1	1.86736	2.21868	4.00316e-06	0.000160514	AT3G21790.1	UDP-Glycosyltransferase_superfamily_protein	UDP-Glycosyltransferase_superfamily_protein;_FUNCTIONS_IN:_transferase_activity,_transferring_hexosyl_groups,_UDP-glycosyltransferase_activity;_INVOLVED_IN:_metabolic_process;_LOCATED_IN:_cellular_component_unknown;_EXPRESSED_IN:_20_plant_structures;_EXPRESSED_DURING:_13_growth_stages;_CONTAINS_InterPro_DOMAIN/s:_UDP-glucuronosyl/UDP-glucosyltransferase_(InterPro:IPR002213);_BEST_Arabidopsis_thal…
AT3G23550.1	1.86001	0.667377	8.95169e-05	0.00190855	AT3G23550.1	MATE_efflux_family_protein	MATE_efflux_family_protein;_FUNCTIONS_IN:_antiporter_activity,_drug_transmembrane_transporter_activity,_transporter_activity;_INVOLVED_IN:_drug_transmembrane_transport,_transmembrane_transport;_LOCATED_IN:_membrane;_EXPRESSED_IN:_10_plant_structures;_EXPRESSED_DURING:_6_growth_stages;_CONTAINS_InterPro_DOMAIN/s:_Multi_antimicrobial_extrusion_protein_MatE_(InterPro:IPR002528);_BEST_Arabidopsis_tha…
AT2G36630.1	1.85996	0.800255	0.000603584	0.00828896	AT2G36630.1	Sulfite_exporter_TauE/SafE_family_protein	Sulfite_exporter_TauE/SafE_family_protein;_INVOLVED_IN:_N-terminal_protein_myristoylation;_LOCATED_IN:_endomembrane_system,_integral_to_membrane;_EXPRESSED_IN:_22_plant_structures;_EXPRESSED_DURING:_15_growth_stages;_CONTAINS_InterPro_DOMAIN/s:_Protein_of_unknown_function_DUF81_(InterPro:IPR002781);_BEST_Arabidopsis_thaliana_protein_match_is:_Sulfite_exporter_TauE/SafE_family_protein_(TAIR:AT2G25…
AT2G41100.1	1.85926	4.55129	3.13077e-07	2.01351e-05	AT2G41100.1	Calcium-binding_EF_hand_family_protein	encodes_a_calmodulin-like_protein,_with_six_potential_calcium_binding_domains._Calcium_binding_shown_by_Ca(2+)-specific_shift_in_electrophoretic_mobility._Expression_induced_by_touch_and_darkness._Expression_may_also_be_developmentally_controlled._Expression_in_growing_regions_of_roots,_vascular_tissue,_root/shoot_junctions,_trichomes,_branch_points_of_the_shoot,_and_regions_of_siliques_and_flowe…	TOUCH_3_(TCH3);_FUNCTIONS_IN:_calcium_ion_binding;_INVOLVED_IN:_response_to_mechanical_stimulus,_response_to_temperature_stimulus,_thigmotropism,_response_to_absence_of_light;_LOCATED_IN:_plasma_membrane;_EXPRESSED_IN:_26_plant_structures;_EXPRESSED_DURING:_14_growth_stages;_CONTAINS_InterPro_DOMAIN/s:_EF-Hand_1,_calcium-binding_site_(InterPro:IPR018247),_EF-HAND_2_(InterPro:IPR018249),_Calcium-b…
AT4G23180.1	1.85674	2.2714	8.42554e-07	4.41367e-05	AT4G23180.1	cysteine-rich_RLK_(RECEPTOR-like_protein_kinase)_10	Encodes_a_receptor-like_protein_kinase._Naming_convention_from_Chen_et_al_2003_(PMID_14756307)	cysteine-rich_RLK_(RECEPTOR-like_protein_kinase)_10_(CRK10);_FUNCTIONS_IN:_protein_serine/threonine_kinase_activity,_protein_kinase_activity,_kinase_activity,_ATP_binding;_INVOLVED_IN:_protein_amino_acid_phosphorylation;_LOCATED_IN:_plasma_membrane;_EXPRESSED_IN:_22_plant_structures;_EXPRESSED_DURING:_13_growth_stages;_CONTAINS_InterPro_DOMAIN/s:_Protein_kinase,_ATP_binding_site_(InterPro:IPR0174…
AT3G21720.1	1.84086	4.45394	3.13794e-08	2.85743e-06	AT3G21720.1	isocitrate_lyase	Encodes_a_glyoxylate_cycle_enzyme_isocitrate_lyase_(ICL).	isocitrate_lyase_(ICL);_FUNCTIONS_IN:_isocitrate_lyase_activity,_catalytic_activity;_INVOLVED_IN:_carboxylic_acid_metabolic_process,_metabolic_process;_LOCATED_IN:_cellular_component_unknown;_EXPRESSED_IN:_leaf_whorl,_seed,_leaf;_CONTAINS_InterPro_DOMAIN/s:_Isocitrate_lyase/phosphorylmutase,_conserved_site_(InterPro:IPR018523),_Pyruvate/Phosphoenolpyruvate_kinase,_catalytic_core_(InterPro:IPR0158…
AT1G79320.1	1.83945	2.24762	7.33325e-06	0.000262348	AT1G79320.1	metacaspase_6	metacaspase_6_(MC6);_FUNCTIONS_IN:_cysteine-type_endopeptidase_activity;_INVOLVED_IN:_proteolysis;_LOCATED_IN:_cellular_component_unknown;_EXPRESSED_IN:_stem,_root;_CONTAINS_InterPro_DOMAIN/s:_Peptidase_C14,_caspase_catalytic_(InterPro:IPR011600);_BEST_Arabidopsis_thaliana_protein_match_is:_metacaspase_5_(TAIR:AT1G79330.1);_Has_1177_Blast_hits_to_1175_proteins_in_293_species:_Archae_-_4;_Bacteria…
AT2G21640.1	1.83893	2.41677	5.3053e-07	3.0861e-05	AT2G21640.1	Encodes_a_protein_of_unknown_function_that_is_a_marker_for_oxidative_stress_response.	unknown_protein;_BEST_Arabidopsis_thaliana_protein_match_is:_unknown_protein_(TAIR:AT3G05570.1);_Has_75_Blast_hits_to_75_proteins_in_11_species:_Archae_-_0;_Bacteria_-_0;_Metazoa_-_0;_Fungi_-_0;_Plants_-_75;_Viruses_-_0;_Other_Eukaryotes_-_0_(source:_NCBI_BLink).
AT3G02480.1	1.83697	3.33655	0.00481821	0.0382298	AT3G02480.1	Late_embryogenesis_abundant_protein_(LEA)_family_protein	Late_embryogenesis_abundant_protein_(LEA)_family_protein;_BEST_Arabidopsis_thaliana_protein_match_is:_Late_embryogenesis_abundant_protein_(LEA)_family_protein_(TAIR:AT5G38760.1);_Has_213_Blast_hits_to_189_proteins_in_38_species:_Archae_-_0;_Bacteria_-_0;_Metazoa_-_9;_Fungi_-_12;_Plants_-_190;_Viruses_-_0;_Other_Eukaryotes_-_2_(source:_NCBI_BLink).
AT2G18300.1	1.83232	3.30362	0.000136643	0.00263902	AT2G18300.1	basic_helix-loop-helix_(bHLH)_DNA-binding_superfamily_protein	basic_helix-loop-helix_(bHLH)_DNA-binding_superfamily_protein;_FUNCTIONS_IN:_sequence-specific_DNA_binding_transcription_factor_activity;_INVOLVED_IN:_response_to_cytokinin_stimulus,_regulation_of_transcription;_LOCATED_IN:_nucleus;_EXPRESSED_IN:_13_plant_structures;_EXPRESSED_DURING:_8_growth_stages;_CONTAINS_InterPro_DOMAIN/s:_Helix-loop-helix_DNA-binding_domain_(InterPro:IPR001092),_Helix-loop…
AT5G24570.1	1.82618	0.857987	2.74592e-05	0.000737049	AT5G24570.1	unknown_protein;_Has_30201_Blast_hits_to_17322_proteins_in_780_species:_Archae_-_12;_Bacteria_-_1396;_Metazoa_-_17338;_Fungi_-_3422;_Plants_-_5037;_Viruses_-_0;_Other_Eukaryotes_-_2996_(source:_NCBI_BLink).
AT5G24160.1	1.82445	4.46614	4.38528e-16	3.88436e-13	AT5G24160.1	squalene_monoxygenase_6	squalene_monoxygenase_6_(SQE6);_FUNCTIONS_IN:_squalene_monooxygenase_activity,_oxidoreductase_activity,_FAD_binding;_INVOLVED_IN:_sterol_biosynthetic_process;_LOCATED_IN:_endomembrane_system,_integral_to_membrane;_EXPRESSED_IN:_12_plant_structures;_EXPRESSED_DURING:_9_growth_stages;_CONTAINS_InterPro_DOMAIN/s:_Squalene_epoxidase_(InterPro:IPR013698),_FAD_dependent_oxidoreductase_(InterPro:IPR0060…
AT4G19680.1	1.81608	2.01517	0.00123611	0.0143552	AT4G19680.1	iron_regulated_transporter_2	encodes_an_iron_transporter_whose_expression_is_induced_by_iron_and_zinc_deficiency._Gene_is_specifically_expressed_in_the_external_cell_layers_of_the_root_subapical_zone.	iron_regulated_transporter_2_(IRT2);_FUNCTIONS_IN:_zinc_ion_transmembrane_transporter_activity,_iron_ion_transmembrane_transporter_activity;_INVOLVED_IN:_zinc_ion_transport,_cellular_response_to_iron_ion_starvation,_iron_ion_transport;_LOCATED_IN:_endomembrane_system,_integral_to_membrane,_membrane;_EXPRESSED_IN:_root_epidermis;_CONTAINS_InterPro_DOMAIN/s:_Zinc/iron_permease,_fungal/plant_(InterP…
AT1G64670.1	1.81528	1.76333	3.03253e-05	0.00080183	AT1G64670.1	alpha/beta-Hydrolases_superfamily_protein	Encodes_a_epidermally_expressed_extracellular_protein_that_likely_functions_as_an_alpha-beta_hydrolase_and_is_required_for_normal_cuticle_formation._Homozygous_mutant_plants_are_dwarfed_and_have_abnormal_leaves,_collapsed_cells,_reduced_numbers_of_trichomes._The_specific_role_of_BDG_is_unclear:_it_may_function_in_cutin_biosynthesis_or_as_a_cross-linking_enzyme_in_the_cell_wall_itself.	BODYGUARD1_(BDG1);_CONTAINS_InterPro_DOMAIN/s:_Alpha/beta_hydrolase_fold-1_(InterPro:IPR000073);_BEST_Arabidopsis_thaliana_protein_match_is:_alpha/beta-Hydrolases_superfamily_protein_(TAIR:AT5G41900.1);_Has_7923_Blast_hits_to_7922_proteins_in_1350_species:_Archae_-_58;_Bacteria_-_5093;_Metazoa_-_308;_Fungi_-_248;_Plants_-_246;_Viruses_-_4;_Other_Eukaryotes_-_1966_(source:_NCBI_BLink).
AT3G06490.1	1.80715	0.00969645	0.000298316	0.00482216	AT3G06490.1	myb_domain_protein_108	putative_transcription_factor_MYB108_(MYB108)_mRNA,	myb_domain_protein_108_(MYB108);_CONTAINS_InterPro_DOMAIN/s:_SANT,_DNA-binding_(InterPro:IPR001005),_Homeodomain-like_(InterPro:IPR009057),_Myb,_DNA-binding_(InterPro:IPR014778),_HTH_transcriptional_regulator,_Myb-type,_DNA-binding_(InterPro:IPR017930),_Homeodomain-related_(InterPro:IPR012287),_Myb_transcription_factor_(InterPro:IPR015495);_BEST_Arabidopsis_thaliana_protein_match_is:_myb_domain_p…
AT5G13320.1	1.80649	1.07133	0.00022746	0.00390875	AT5G13320.1	Auxin-responsive_GH3_family_protein	Encodes_an_enzyme_capable_of_conjugating_amino_acids_to_4-substituted_benzoates._4-HBA_(4-hydroxybenzoic_acid)_and_pABA_(4-aminobenzoate)_may_be_targets_of_the_enzyme_in_Arabidopsis,_leading_to_the_production_of_pABA-Glu,_4HBA-Glu,_or_other_related_compounds._This_enzyme_is_involved_in_disease-resistance_signaling._It_is_required_for_the_accumulation_of_salicylic_acid,_activation_of_defense_respo…	AVRPPHB_SUSCEPTIBLE_3_(PBS3);_CONTAINS_InterPro_DOMAIN/s:_GH3_auxin-responsive_promoter_(InterPro:IPR004993);_BEST_Arabidopsis_thaliana_protein_match_is:_Auxin-responsive_GH3_family_protein_(TAIR:AT1G23160.1);_Has_1807_Blast_hits_to_1807_proteins_in_277_species:_Archae_-_0;_Bacteria_-_0;_Metazoa_-_736;_Fungi_-_347;_Plants_-_385;_Viruses_-_0;_Other_Eukaryotes_-_339_(source:_NCBI_BLink).
AT1G09932.1	1.80472	2.27431	0.000536143	0.00755993	AT1G09932.1	Phosphoglycerate_mutase_family_protein	Phosphoglycerate_mutase_family_protein;_CONTAINS_InterPro_DOMAIN/s:_Histidine_phosphatase_superfamily,_clade-1_(InterPro:IPR013078);_BEST_Arabidopsis_thaliana_protein_match_is:_Phosphoglycerate_mutase_family_protein_(TAIR:AT2G17280.2);_Has_552_Blast_hits_to_552_proteins_in_105_species:_Archae_-_0;_Bacteria_-_9;_Metazoa_-_0;_Fungi_-_272;_Plants_-_167;_Viruses_-_0;_Other_Eukaryotes_-_104_(source:_N…
AT1G66090.1	1.80336	0.00701581	0.00143077	0.0159505	AT1G66090.1	Disease_resistance_protein_(TIR-NBS_class)	Disease_resistance_protein_(TIR-NBS_class);_FUNCTIONS_IN:_transmembrane_receptor_activity,_nucleoside-triphosphatase_activity,_nucleotide_binding,_ATP_binding;_INVOLVED_IN:_signal_transduction,_defense_response,_apoptosis,_innate_immune_response;_LOCATED_IN:_intrinsic_to_membrane,_chloroplast;_EXPRESSED_IN:_22_plant_structures;_EXPRESSED_DURING:_10_growth_stages;_CONTAINS_InterPro_DOMAIN/s:_ATPas…
AT2G36640.1	1.79292	1.425	0.00644277	0.046673	AT2G36640.1	embryonic_cell_protein_63	Encodes_putative_phosphotyrosine_protein_belonging_to_late_embryogenesis_abundant_(LEA)_protein_in_group_3_that_might_be_involved_in_maturation_and_desiccation_tolerance_of_seeds._RFLP_and_CAPS_mapping_place_it_on_chromosome_4_but_the_nucleotide_sequence_maps_it_to_chromosome_2.	embryonic_cell_protein_63_(ECP63);_INVOLVED_IN:_embryo_development_ending_in_seed_dormancy;_LOCATED_IN:_cellular_component_unknown;_EXPRESSED_IN:_fruit,_seed;_EXPRESSED_DURING:_seed_development_stages;_CONTAINS_InterPro_DOMAIN/s:_Late_embryogenesis_abundant_protein,_group_4_(InterPro:IPR004238);_BEST_Arabidopsis_thaliana_protein_match_is:_late_embryogenesis_abundant_protein,_putative_/_LEA_protei…
AT2G34010.1	1.79261	-0.318532	0.00212952	0.0212183	AT2G34010.1	unknown_protein;_BEST_Arabidopsis_thaliana_protein_match_is:_unknown_protein_(TAIR:AT1G29010.1);_Has_32_Blast_hits_to_31_proteins_in_9_species:_Archae_-_0;_Bacteria_-_0;_Metazoa_-_0;_Fungi_-_5;_Plants_-_25;_Viruses_-_0;_Other_Eukaryotes_-_2_(source:_NCBI_BLink).
AT4G11910.1	1.79116	0.88405	0.000296784	0.0048075	AT4G11910.1	INVOLVED_IN:_biological_process_unknown;_LOCATED_IN:_chloroplast;_BEST_Arabidopsis_thaliana_protein_match_is:_non-yellowing_1_(TAIR:AT4G22920.1);_Has_206_Blast_hits_to_202_proteins_in_67_species:_Archae_-_0;_Bacteria_-_86;_Metazoa_-_0;_Fungi_-_0;_Plants_-_118;_Viruses_-_0;_Other_Eukaryotes_-_2_(source:_NCBI_BLink).
AT1G29770.1	1.79084	1.86305	4.40655e-06	0.000174533	AT1G29770.1	Haloacid_dehalogenase-like_hydrolase_(HAD)_superfamily_protein	Haloacid_dehalogenase-like_hydrolase_(HAD)_superfamily_protein;_FUNCTIONS_IN:_phosphatase_activity;_INVOLVED_IN:_biological_process_unknown;_EXPRESSED_IN:_pollen_tube;_CONTAINS_InterPro_DOMAIN/s:_Dullard-like_phosphatase_domain_(InterPro:IPR011948),_NLI_interacting_factor_(InterPro:IPR004274);_BEST_Arabidopsis_thaliana_protein_match_is:_Haloacid_dehalogenase-like_hydrolase_(HAD)_superfamily_prote…
AT5G23020.1	1.7904	6.88902	9.10157e-24	2.53375e-20	AT5G23020.1	2-isopropylmalate_synthase_2	methylthioalkymalate_synthase-like._Also_known_as_2-isopropylmalate_synthase_(IMS2).__encodes_a_methylthioalkylmalate_synthase_involved_in_the_biosynthesis_of_aliphatic_glucosinolates_which_accepts_all_the_omega-methylthio-2-oxoalkanoic_acids_needed_to_form_the_known_C3_to_C8_glucosinolates_in_Arabidopsis.	2-isopropylmalate_synthase_2_(IMS2);_CONTAINS_InterPro_DOMAIN/s:_Aldolase-type_TIM_barrel_(InterPro:IPR013785),_Alpha-isopropylmalate/homocitrate_synthase,_conserved_site_(InterPro:IPR002034),_Pyruvate_carboxyltransferase_(InterPro:IPR000891);_BEST_Arabidopsis_thaliana_protein_match_is:_methylthioalkylmalate_synthase_1_(TAIR:AT5G23010.1);_Has_1807_Blast_hits_to_1807_proteins_in_277_species:_Archa…
AT1G02470.1	1.78859	-0.0290036	0.000750752	0.00972733	AT1G02470.1	Polyketide_cyclase/dehydrase_and_lipid_transport_superfamily_protein	Polyketide_cyclase/dehydrase_and_lipid_transport_superfamily_protein;_FUNCTIONS_IN:_molecular_function_unknown;_INVOLVED_IN:_biological_process_unknown;_LOCATED_IN:_chloroplast;_EXPRESSED_IN:_10_plant_structures;_EXPRESSED_DURING:_4_anthesis,_C_globular_stage,_petal_differentiation_and_expansion_stage;_CONTAINS_InterPro_DOMAIN/s:_Streptomyces_cyclase/dehydrase_(InterPro:IPR005031);_BEST_Arabidops…
AT4G38770.1	1.78224	4.98548	0.00177158	0.0185009	AT4G38770.1	proline-rich_protein_4	Encodes_one_of_four_proline-rich_proteins_in_Arabidopsis_which_are_predicted_to_localize_to_the_cell_wall.__Transcripts_are_most_abundant_in_aerial_organs_of_the_plant.	proline-rich_protein_4_(PRP4);_CONTAINS_InterPro_DOMAIN/s:_Pollen_Ole_e_1_allergen/extensin_(InterPro:IPR006041);_BEST_Arabidopsis_thaliana_protein_match_is:_proline-rich_protein_2_(TAIR:AT2G21140.1);_Has_142477_Blast_hits_to_44863_proteins_in_2266_species:_Archae_-_463;_Bacteria_-_33947;_Metazoa_-_50713;_Fungi_-_14839;_Plants_-_19672;_Viruses_-_4087;_Other_Eukaryotes_-_18756_(source:_NCBI_BLink).
AT5G62210.1	1.78112	5.26524	1.02636e-19	1.73417e-16	AT5G62210.1	Embryo-specific_protein_3,_(ATS3)	Embryo-specific_protein_3,_(ATS3);_CONTAINS_InterPro_DOMAIN/s:_Lipase/lipooxygenase,_PLAT/LH2_(InterPro:IPR008976),_Embryo-specific_3_(InterPro:IPR010417);_BEST_Arabidopsis_thaliana_protein_match_is:_seed_gene_3_(TAIR:AT5G07190.1);_Has_13635_Blast_hits_to_5538_proteins_in_466_species:_Archae_-_12;_Bacteria_-_1109;_Metazoa_-_3835;_Fungi_-_1100;_Plants_-_4139;_Viruses_-_1069;_Other_Eukaryotes_-_237…
AT4G31520.1	1.77395	1.47428	3.17806e-05	0.000833524	AT4G31520.1	SDA1_family_protein	SDA1_family_protein;_FUNCTIONS_IN:_binding;_INVOLVED_IN:_biological_process_unknown;_LOCATED_IN:_cellular_component_unknown;_EXPRESSED_IN:_flower;_EXPRESSED_DURING:_petal_differentiation_and_expansion_stage;_CONTAINS_InterPro_DOMAIN/s:_Domain_of_unknown_function,_nucleolar_NUC130/133,_N-terminal_(InterPro:IPR012977),_Armadillo-type_fold_(InterPro:IPR016024),_SDA1_(InterPro:IPR007949);_BEST_Arabid…
AT2G42840.1	1.7568	5.45722	1.65545e-08	1.63755e-06	AT2G42840.1	protodermal_factor_1	Encodes_a_putative_extracellular_proline-rich_protein_is_exclusively_expressed_in_the_L1_layer_of_vegetative,_inflorescence_and_floral_meristems_and_the_protoderm_of_organ_primordia.	protodermal_factor_1_(PDF1);_Has_74620_Blast_hits_to_36810_proteins_in_1713_species:_Archae_-_153;_Bacteria_-_12776;_Metazoa_-_27126;_Fungi_-_11565;_Plants_-_10582;_Viruses_-_2385;_Other_Eukaryotes_-_10033_(source:_NCBI_BLink).
AT4G25020.1	1.75522	0.376457	0.000574846	0.00799573	AT4G25020.1	D111/G-patch_domain-containing_protein	D111/G-patch_domain-containing_protein;_FUNCTIONS_IN:_nucleic_acid_binding;_INVOLVED_IN:_biological_process_unknown;_LOCATED_IN:_intracellular;_EXPRESSED_IN:_16_plant_structures;_EXPRESSED_DURING:_8_growth_stages;_CONTAINS_InterPro_DOMAIN/s:_D111/G-patch_(InterPro:IPR000467),_KOW_(InterPro:IPR005824);_BEST_Arabidopsis_thaliana_protein_match_is:_D111/G-patch_domain-containing_protein_(TAIR:AT1G335…
AT1G21910.1	1.75477	3.02496	2.98429e-08	2.73028e-06	AT1G21910.1	Integrase-type_DNA-binding_superfamily_protein	encodes_a_member_of_the_DREB_subfamily_A-5_of_ERF/AP2_transcription_factor_family._The_protein_contains_one_AP2_domain._There_are_15_members_in_this_subfamily_including_RAP2.1,_RAP2.9_and_RAP2.10.	Integrase-type_DNA-binding_superfamily_protein;_FUNCTIONS_IN:_DNA_binding,_sequence-specific_DNA_binding_transcription_factor_activity;_INVOLVED_IN:_regulation_of_transcription,_DNA-dependent;_LOCATED_IN:_nucleus,_chloroplast;_EXPRESSED_IN:_22_plant_structures;_EXPRESSED_DURING:_13_growth_stages;_CONTAINS_InterPro_DOMAIN/s:_DNA-binding,_integrase-type_(InterPro:IPR016177),_Pathogenesis-related_tr…
AT2G36780.1	1.74996	-0.629251	0.00409624	0.033953	AT2G36780.1	UDP-Glycosyltransferase_superfamily_protein	UDP-Glycosyltransferase_superfamily_protein;_FUNCTIONS_IN:_UDP-glycosyltransferase_activity,_transferase_activity,_transferring_glycosyl_groups;_INVOLVED_IN:_metabolic_process;_LOCATED_IN:_cellular_component_unknown;_CONTAINS_InterPro_DOMAIN/s:_UDP-glucuronosyl/UDP-glucosyltransferase_(InterPro:IPR002213);_BEST_Arabidopsis_thaliana_protein_match_is:_UDP-Glycosyltransferase_superfamily_protein_(TA…
AT2G15090.1	1.74677	2.51004	0.00204751	0.0205988	AT2G15090.1	3-ketoacyl-CoA_synthase_8	Encodes_KCS8,_a_member_of_the_3-ketoacyl-CoA_synthase_family_involved_in_the_biosynthesis_of_VLCFA_(very_long_chain_fatty_acids).	3-ketoacyl-CoA_synthase_8_(KCS8);_FUNCTIONS_IN:_transferase_activity,_transferring_acyl_groups_other_than_amino-acyl_groups,_catalytic_activity,_acyltransferase_activity;_INVOLVED_IN:_fatty_acid_elongation,_very_long-chain_fatty_acid_metabolic_process,_response_to_osmotic_stress;_LOCATED_IN:_endoplasmic_reticulum;_EXPRESSED_IN:_23_plant_structures;_EXPRESSED_DURING:_13_growth_stages;_CONTAINS_Int…
AT4G27300.1	1.74194	1.96003	0.00319869	0.0283719	AT4G27300.1	S-locus_lectin_protein_kinase_family_protein	S-locus_lectin_protein_kinase_family_protein;_FUNCTIONS_IN:_in_6_functions;_INVOLVED_IN:_protein_amino_acid_phosphorylation,_recognition_of_pollen;_LOCATED_IN:_endomembrane_system;_EXPRESSED_IN:_21_plant_structures;_EXPRESSED_DURING:_11_growth_stages;_CONTAINS_InterPro_DOMAIN/s:_Curculin-like_(mannose-binding)_lectin_(InterPro:IPR001480),_PAN-2_domain_(InterPro:IPR013227),_Apple-like_(InterPro:IP…
AT5G57400.1	1.73818	1.17754	0.000539253	0.0075873	AT5G57400.1	unknown_protein;_Has_1_Blast_hits_to_1_proteins_in_1_species:_Archae_-_0;_Bacteria_-_0;_Metazoa_-_0;_Fungi_-_0;_Plants_-_1;_Viruses_-_0;_Other_Eukaryotes_-_0_(source:_NCBI_BLink).
AT2G16630.1	1.7347	1.10186	0.000345681	0.00541502	AT2G16630.1	Pollen_Ole_e_1_allergen_and_extensin_family_protein	Pollen_Ole_e_1_allergen_and_extensin_family_protein;_LOCATED_IN:_endomembrane_system;_EXPRESSED_IN:_21_plant_structures;_EXPRESSED_DURING:_13_growth_stages;_CONTAINS_InterPro_DOMAIN/s:_Pollen_Ole_e_1_allergen/extensin_(InterPro:IPR006041);_Has_30201_Blast_hits_to_17322_proteins_in_780_species:_Archae_-_12;_Bacteria_-_1396;_Metazoa_-_17338;_Fungi_-_3422;_Plants_-_5037;_Viruses_-_0;_Other_Eukaryote…
AT5G22560.1	1.72877	-0.486972	0.00427987	0.0350762	AT5G22560.1	Plant_protein_of_unknown_function_(DUF247)	Plant_protein_of_unknown_function_(DUF247);_CONTAINS_InterPro_DOMAIN/s:_Protein_of_unknown_function_DUF247,_plant_(InterPro:IPR004158);_BEST_Arabidopsis_thaliana_protein_match_is:_Plant_protein_of_unknown_function_(DUF247)_(TAIR:AT5G22550.2);_Has_1308_Blast_hits_to_1049_proteins_in_41_species:_Archae_-_0;_Bacteria_-_4;_Metazoa_-_9;_Fungi_-_2;_Plants_-_1267;_Viruses_-_12;_Other_Eukaryotes_-_14_(so…
AT5G47000.1	1.72459	4.1523	4.00923e-12	1.028e-09	AT5G47000.1	Peroxidase_superfamily_protein	Peroxidase_superfamily_protein;_FUNCTIONS_IN:_peroxidase_activity,_xylan_1,4-beta-xylosidase_activity;_INVOLVED_IN:_oxidation_reduction,_response_to_oxidative_stress;_LOCATED_IN:_endomembrane_system;_EXPRESSED_IN:_13_plant_structures;_EXPRESSED_DURING:_L_mature_pollen_stage,_M_germinated_pollen_stage,_4_anthesis,_C_globular_stage,_petal_differentiation_and_expansion_stage;_CONTAINS_InterPro_DOMAI…
AT5G43590.1	1.71776	1.03192	5.31338e-05	0.00125658	AT5G43590.1	Acyl_transferase/acyl_hydrolase/lysophospholipase_superfamily_protein	Acyl_transferase/acyl_hydrolase/lysophospholipase_superfamily_protein;_FUNCTIONS_IN:_nutrient_reservoir_activity;_INVOLVED_IN:_metabolic_process,_lipid_metabolic_process;_LOCATED_IN:_cellular_component_unknown;_CONTAINS_InterPro_DOMAIN/s:_Acyl_transferase/acyl_hydrolase/lysophospholipase_(InterPro:IPR016035),_Patatin_(InterPro:IPR002641);_BEST_Arabidopsis_thaliana_protein_match_is:_PATATIN-like_p…
AT1G23020.1	1.71562	7.18561	1.22704e-16	1.19556e-13	AT1G23020.1	ferric_reduction_oxidase_3	Encodes_a_ferric_chelate_reductase_whose_transcription_is_regulated_by_FIT1.__Expressed_in_the_root,_shoot,_flower_and_cotyledon.	ferric_reduction_oxidase_3_(FRO3);_FUNCTIONS_IN:_ferric-chelate_reductase_activity;_INVOLVED_IN:_oxidation_reduction;_LOCATED_IN:_integral_to_membrane,_membrane;_EXPRESSED_IN:_18_plant_structures;_EXPRESSED_DURING:_9_growth_stages;_CONTAINS_InterPro_DOMAIN/s:_Ferredoxin_reductase-type_FAD-binding_domain_(InterPro:IPR017927),_Ferric_reductase,_NAD_binding_(InterPro:IPR013121),_FAD-binding_8_(Inter…
AT5G67610.1	1.70581	5.54261	3.01039e-23	7.33294e-20	AT5G67610.1	Uncharacterized_conserved_protein_(DUF2215)	Uncharacterized_conserved_protein_(DUF2215);_FUNCTIONS_IN:_molecular_function_unknown;_INVOLVED_IN:_biological_process_unknown;_LOCATED_IN:_endomembrane_system;_EXPRESSED_IN:_guard_cell;_CONTAINS_InterPro_DOMAIN/s:_Protein_of_unknown_function_DUF2215_(InterPro:IPR019358);_BEST_Arabidopsis_thaliana_protein_match_is:_Uncharacterized_conserved_protein_(DUF2215)_(TAIR:AT3G49840.1);_Has_1807_Blast_hit…
AT3G48280.1	1.70223	-0.362481	0.00294188	0.0267515	AT3G48280.1	cytochrome_P450,_family_71,_subfamily_A,_polypeptide_25	putative_cytochrome_P450	cytochrome_P450,_family_71,_subfamily_A,_polypeptide_25_(CYP71A25);_FUNCTIONS_IN:_electron_carrier_activity,_monooxygenase_activity,_iron_ion_binding,_oxygen_binding,_heme_binding;_INVOLVED_IN:_oxidation_reduction;_CONTAINS_InterPro_DOMAIN/s:_Cytochrome_P450_(InterPro:IPR001128),_Cytochrome_P450,_conserved_site_(InterPro:IPR017972),_Cytochrome_P450,_E-class,_group_I_(InterPro:IPR002401);_BEST_Ara…
AT1G55370.1	1.69691	0.473178	0.00230193	0.0224738	AT1G55370.1	NDH-dependent_cyclic_electron_flow_5	NDH-dependent_cyclic_electron_flow_5_(NDF5);_FUNCTIONS_IN:_carbohydrate_binding,_catalytic_activity;_EXPRESSED_IN:_20_plant_structures;_EXPRESSED_DURING:_13_growth_stages;_CONTAINS_InterPro_DOMAIN/s:_Glycoside_hydrolase-type_carbohydrate-binding_(InterPro:IPR011013);_BEST_Arabidopsis_thaliana_protein_match_is:_NDH-dependent_cyclic_electron_flow_1_(TAIR:AT1G64770.2);_Has_58_Blast_hits_to_57_protei…
AT5G44680.1	1.69567	1.06413	0.00145787	0.0160961	AT5G44680.1	DNA_glycosylase_superfamily_protein	DNA_glycosylase_superfamily_protein;_FUNCTIONS_IN:_DNA-3-methyladenine_glycosylase_I_activity,_catalytic_activity;_INVOLVED_IN:_DNA_repair,_base-excision_repair;_EXPRESSED_IN:_21_plant_structures;_EXPRESSED_DURING:_13_growth_stages;_CONTAINS_InterPro_DOMAIN/s:_DNA_glycosylase_(InterPro:IPR011257),_Methyladenine_glycosylase_(InterPro:IPR005019);_BEST_Arabidopsis_thaliana_protein_match_is:_DNA_glyc…
AT1G70510.1	1.69024	0.921419	0.000303232	0.00488354	AT1G70510.1	KNOTTED-like_from_Arabidopsis_thaliana_2	A_member_of_class_I_knotted1-like_homeobox_gene_family_(together_with_KNAT1)._Similar_to_the_knotted1_(kn1)_homeobox_gene_of_maize._KNAT2_acts_synergistically_with_cytokinins_and_antagonistically_with_ethylene_based_on_ectopic_expression_studies_in_different_mutant_backgrounds_and_hormone_treatments._In_addition,_KNAT2_is_negatively_regulated_by_AS_and_YABBY_genes._KNAT2_is_strongly_expressed_in_…	KNOTTED-like_from_Arabidopsis_thaliana_2_(KNAT2);_FUNCTIONS_IN:_sequence-specific_DNA_binding_transcription_factor_activity;_INVOLVED_IN:_response_to_ethylene_stimulus,_cytokinin_mediated_signaling_pathway,_specification_of_carpel_identity;_LOCATED_IN:_nucleus;_EXPRESSED_IN:_16_plant_structures;_EXPRESSED_DURING:_6_growth_stages;_CONTAINS_InterPro_DOMAIN/s:_KNOX2_(InterPro:IPR005541),_ELK_(InterP…
AT1G61080.1	1.68639	0.623882	0.000654187	0.00877368	AT1G61080.1	Hydroxyproline-rich_glycoprotein_family_protein	Hydroxyproline-rich_glycoprotein_family_protein;_FUNCTIONS_IN:_molecular_function_unknown;_INVOLVED_IN:_biological_process_unknown;_LOCATED_IN:_chloroplast;_EXPRESSED_IN:_male_gametophyte,_flower,_pollen_tube;_EXPRESSED_DURING:_L_mature_pollen_stage,_M_germinated_pollen_stage,_4_anthesis;_BEST_Arabidopsis_thaliana_protein_match_is:_unknown_protein_(TAIR:AT1G11070.1);_Has_309070_Blast_hits_to_1052…
AT5G21080.1	1.68541	0.567279	0.00258693	0.024615	AT5G21080.1	Uncharacterized_protein	Uncharacterized_protein;_BEST_Arabidopsis_thaliana_protein_match_is:_Uncharacterized_protein_(TAIR:AT2G41830.1);_Has_304_Blast_hits_to_292_proteins_in_85_species:_Archae_-_0;_Bacteria_-_4;_Metazoa_-_137;_Fungi_-_19;_Plants_-_133;_Viruses_-_0;_Other_Eukaryotes_-_11_(source:_NCBI_BLink).
AT5G22580.1	1.68127	0.166867	0.00213462	0.021234	AT5G22580.1	Stress_responsive_A/B_Barrel_Domain	Stress_responsive_A/B_Barrel_Domain;_FUNCTIONS_IN:_molecular_function_unknown;_INVOLVED_IN:_biological_process_unknown;_LOCATED_IN:_chloroplast;_EXPRESSED_IN:_22_plant_structures;_EXPRESSED_DURING:_13_growth_stages;_CONTAINS_InterPro_DOMAIN/s:_Stress_responsive_alpha-beta_barrel_(InterPro:IPR013097),_Dimeric_alpha-beta_barrel_(InterPro:IPR011008);_BEST_Arabidopsis_thaliana_protein_match_is:_heat_…
AT1G66910.1	1.67672	0.571793	0.00104384	0.0126371	AT1G66910.1	Protein_kinase_superfamily_protein	Protein_kinase_superfamily_protein;_FUNCTIONS_IN:_kinase_activity;_INVOLVED_IN:_protein_amino_acid_phosphorylation;_LOCATED_IN:_endomembrane_system;_CONTAINS_InterPro_DOMAIN/s:_Protein_kinase,_ATP_binding_site_(InterPro:IPR017441),_Serine/threonine-protein_kinase_domain_(InterPro:IPR002290),_Serine-threonine/tyrosine-protein_kinase_(InterPro:IPR001245),_Serine/threonine-protein_kinase,_active_sit…
AT3G24780.1	1.67267	0.263662	0.000804355	0.0102381	AT3G24780.1	Uncharacterised_conserved_protein_UCP015417,__vWA	Uncharacterised_conserved_protein_UCP015417,__vWA;_FUNCTIONS_IN:_molecular_function_unknown;_INVOLVED_IN:_biological_process_unknown;_LOCATED_IN:_chloroplast;_EXPRESSED_IN:_19_plant_structures;_EXPRESSED_DURING:_7_growth_stages;_CONTAINS_InterPro_DOMAIN/s:_Uncharacterised_conserved_protein_UCP015417,__vWA_(InterPro:IPR011205),_von_Willebrand_factor,_type_A_(InterPro:IPR002035);_BEST_Arabidopsis_t…
AT1G66950.1	1.67124	1.90926	0.00032834	0.00518087	AT1G66950.1	pleiotropic_drug_resistance_11	pleiotropic_drug_resistance_11_(PDR11);_FUNCTIONS_IN:_ATPase_activity,_coupled_to_transmembrane_movement_of_substances;_INVOLVED_IN:_drug_transmembrane_transport;_LOCATED_IN:_membrane;_EXPRESSED_IN:_9_plant_structures;_EXPRESSED_DURING:_4_anthesis,_C_globular_stage,_petal_differentiation_and_expansion_stage;_CONTAINS_InterPro_DOMAIN/s:_ATPase,_AAA+_type,_core_(InterPro:IPR003593),_ABC_transporter…
AT5G04230.1	1.66749	-0.0933534	0.00493027	0.0387714	AT5G04230.1	phenyl_alanine_ammonia-lyase_3	Member_of_Phenylalanine_ammonialyase_(PAL)_gene_family._Differs_significantly_from_PAL1_and_PAL2_and_other_sequenced_plant_PAL_genes.__Arabidopsis_has_four_PALs:_AT2G37040_(PAL1),_AT3G53260_(PAL2),_AT5G04230_(PAL3)_and_AT3G10340_(PAL4).	phenyl_alanine_ammonia-lyase_3_(PAL3);_FUNCTIONS_IN:_phenylalanine_ammonia-lyase_activity;_INVOLVED_IN:_response_to_wounding,_defense_response;_LOCATED_IN:_cytoplasm;_EXPRESSED_IN:_21_plant_structures;_EXPRESSED_DURING:_13_growth_stages;_CONTAINS_InterPro_DOMAIN/s:_Phenylalanine/histidine_ammonia-lyase_(InterPro:IPR001106),_Phenylalanine/histidine_ammonia-lyases,_active_site_(InterPro:IPR022313),…
AT5G57140.1	1.6573	3.88091	1.67978e-13	7.11606e-11	AT5G57140.1	purple_acid_phosphatase_28	purple_acid_phosphatase_28_(PAP28);_FUNCTIONS_IN:_protein_serine/threonine_phosphatase_activity,_acid_phosphatase_activity;_LOCATED_IN:_endomembrane_system;_EXPRESSED_IN:_20_plant_structures;_EXPRESSED_DURING:_9_growth_stages;_CONTAINS_InterPro_DOMAIN/s:_Metallophosphoesterase_(InterPro:IPR004843),_Phosphoesterase_At2g46880_(InterPro:IPR011230);_BEST_Arabidopsis_thaliana_protein_match_is:_purple_…
AT1G02205.1	1.65413	2.5941	0.000309556	0.00496486	AT1G02205.1	Fatty_acid_hydroxylase_superfamily	Expression_of_the_CER1_gene_associated_with_production_of_stem_epicuticular_wax_and_pollen_fertility._Biochemical_studies_showed_that_cer1_mutants_are_blocked_in_the_conversion_of_stem_wax_C30_aldehydes_to_C29_alkanes,_and_they_also_lack_the_secondary_alcohols_and_ketones._These_suggested_the_CER1_protein_is_an_aldehyde_decarbonylase,_but_the_exact_molecular_function_of_this_protein_remains_to_be…	ECERIFERUM_1_(CER1);_FUNCTIONS_IN:_aldehyde_decarbonylase_activity;_INVOLVED_IN:_aldehyde_catabolic_process,_wax_biosynthetic_process,_cuticle_development;_LOCATED_IN:_endomembrane_system,_endoplasmic_reticulum;_EXPRESSED_IN:_18_plant_structures;_EXPRESSED_DURING:_13_growth_stages;_CONTAINS_InterPro_DOMAIN/s:_Fatty_acid_hydroxylase_(InterPro:IPR006694),_Uncharacterised_protein,_Wax2_C-terminal_(I…
AT5G24280.1	1.64909	3.28829	2.80586e-10	4.59477e-08	AT5G24280.1	gamma-irradiation_and_mitomycin_c_induced_1	GAMMA-IRRADIATION_AND_MITOMYCIN_C_INDUCED_1_(GMI1);_BEST_Arabidopsis_thaliana_protein_match_is:_defective_in_meristem_silencing_3_(TAIR:AT3G49250.1);_Has_114_Blast_hits_to_102_proteins_in_24_species:_Archae_-_0;_Bacteria_-_7;_Metazoa_-_8;_Fungi_-_4;_Plants_-_91;_Viruses_-_0;_Other_Eukaryotes_-_4_(source:_NCBI_BLink).
AT4G13300.1	1.64863	1.19129	0.00100861	0.0122919	AT4G13300.1	terpenoid_synthase_13	Catalyzes_the_conversion_of_farnesyl_diphosphate_to_(Z)-gamma-bisabolene_and_the_additional_minor_products_E-nerolidol_and_alpha-bisabolol._Expressed_in_cortex_and_sub-epidermal_layers_of_roots,_leaf_hydathodes_and_flower_stigmata._Induced_by_wounding.	terpenoid_synthase_13_(TPS13);_CONTAINS_InterPro_DOMAIN/s:_Terpene_synthase,_metal-binding_domain_(InterPro:IPR005630),_Terpenoid_synthase_(InterPro:IPR008949),_Terpenoid_cylases/protein_prenyltransferase_alpha-alpha_toroid_(InterPro:IPR008930),_Terpene_synthase-like_(InterPro:IPR001906);_BEST_Arabidopsis_thaliana_protein_match_is:_terpenoid_synthase_12_(TAIR:AT4G13280.1);_Has_1681_Blast_hits_to_…
AT1G74770.1	1.64858	7.58356	3.82244e-15	2.42523e-12	AT1G74770.1	zinc_ion_binding	zinc_ion_binding;_FUNCTIONS_IN:_zinc_ion_binding;_INVOLVED_IN:_biological_process_unknown;_LOCATED_IN:_cellular_component_unknown;_EXPRESSED_IN:_hypocotyl,_root;_CONTAINS_InterPro_DOMAIN/s:_Zinc_finger,_CTCHY-type_(InterPro:IPR017921),_Zinc_finger,_CHY-type_(InterPro:IPR008913),_Zinc_finger,_RING-type_(InterPro:IPR001841),_Haemerythrin/HHE_cation-binding_motif_(InterPro:IPR012312);_BEST_Arabidops…
AT2G36800.1	1.64554	1.64885	0.00189965	0.0194599	AT2G36800.1	don-glucosyltransferase_1	Encodes_a_DON-Glucosyltransferase.__The_UGT73C5_glucosylates_both_brassinolide_and_castasterone_in_the_23-O_position._The_enzyme_is_presumably_involved_in_the_homeostasis_of_those_steroid_hormones_hence_regulating_BR_activity._Transgenic_plants_overexpressing_UGT73C5_show_a_typical_BR-deficient_phenotype.	don-glucosyltransferase_1_(DOGT1);_CONTAINS_InterPro_DOMAIN/s:_UDP-glucuronosyl/UDP-glucosyltransferase_(InterPro:IPR002213);_BEST_Arabidopsis_thaliana_protein_match_is:_UDP-glucosyl_transferase_73C6_(TAIR:AT2G36790.1);_Has_7663_Blast_hits_to_7564_proteins_in_401_species:_Archae_-_0;_Bacteria_-_196;_Metazoa_-_2172;_Fungi_-_32;_Plants_-_5134;_Viruses_-_64;_Other_Eukaryotes_-_65_(source:_NCBI_BLink…
AT2G15080.1	1.6404	1.92188	0.000379162	0.0058179	AT2G15080.1	receptor_like_protein_19	receptor_like_protein_19_(RLP19);_FUNCTIONS_IN:_kinase_activity;_INVOLVED_IN:_signal_transduction,_defense_response;_LOCATED_IN:_endomembrane_system;_EXPRESSED_IN:_10_plant_structures;_EXPRESSED_DURING:_9_growth_stages;_CONTAINS_InterPro_DOMAIN/s:_Leucine-rich_repeat-containing_N-terminal_domain,_type_2_(InterPro:IPR013210),_Leucine-rich_repeat_(InterPro:IPR001611);_BEST_Arabidopsis_thaliana_prot…
AT2G18100.1	1.6402	3.33449	2.13413e-09	2.8291e-07	AT2G18100.1	Protein_of_unknown_function_(DUF726)	Protein_of_unknown_function_(DUF726);_CONTAINS_InterPro_DOMAIN/s:_Protein_of_unknown_function_DUF726_(InterPro:IPR007941);_BEST_Arabidopsis_thaliana_protein_match_is:_Protein_of_unknown_function_(DUF726)_(TAIR:AT4G36210.3);_Has_35333_Blast_hits_to_34131_proteins_in_2444_species:_Archae_-_798;_Bacteria_-_22429;_Metazoa_-_974;_Fungi_-_991;_Plants_-_531;_Viruses_-_0;_Other_Eukaryotes_-_9610_(source:…
AT2G46400.1	1.63993	3.5967	0.00535387	0.0409301	AT2G46400.1	WRKY_DNA-binding_protein_46	member_of_WRKY_Transcription_Factor;_Group_III	WRKY_DNA-binding_protein_46_(WRKY46);_CONTAINS_InterPro_DOMAIN/s:_DNA-binding_WRKY_(InterPro:IPR003657);_BEST_Arabidopsis_thaliana_protein_match_is:_WRKY_family_transcription_factor_(TAIR:AT4G23810.1);_Has_3385_Blast_hits_to_2951_proteins_in_185_species:_Archae_-_0;_Bacteria_-_0;_Metazoa_-_0;_Fungi_-_0;_Plants_-_3370;_Viruses_-_0;_Other_Eukaryotes_-_15_(source:_NCBI_BLink).
AT2G22140.1	1.63604	0.937453	0.00127371	0.0146349	AT2G22140.1	essential_meiotic_endonuclease_1B	Forms_a_complex_with_MUS81_that_functions_as_endonuclease_in_DNA_recombination_and_repair_processes.	essential_meiotic_endonuclease_1B_(EME1B);_CONTAINS_InterPro_DOMAIN/s:_ERCC4_domain_(InterPro:IPR006166);_BEST_Arabidopsis_thaliana_protein_match_is:_essential_meiotic_endonuclease_1A_(TAIR:AT2G21800.1);_Has_542_Blast_hits_to_486_proteins_in_142_species:_Archae_-_0;_Bacteria_-_42;_Metazoa_-_170;_Fungi_-_104;_Plants_-_48;_Viruses_-_0;_Other_Eukaryotes_-_178_(source:_NCBI_BLink).
AT1G05835.1	1.63337	0.163377	0.000819209	0.0103932	AT1G05835.1	PHD_finger_protein	PHD_finger_protein;_LOCATED_IN:_endomembrane_system;_BEST_Arabidopsis_thaliana_protein_match_is:_unknown_protein_(TAIR:AT1G32583.1);_Has_93_Blast_hits_to_91_proteins_in_14_species:_Archae_-_0;_Bacteria_-_0;_Metazoa_-_0;_Fungi_-_0;_Plants_-_93;_Viruses_-_0;_Other_Eukaryotes_-_0_(source:_NCBI_BLink).
AT1G12950.1	1.63112	4.1371	4.08281e-09	4.76418e-07	AT1G12950.1	root_hair_specific_2	root_hair_specific_2_(RSH2);_FUNCTIONS_IN:_antiporter_activity,_drug_transmembrane_transporter_activity,_transporter_activity;_INVOLVED_IN:_drug_transmembrane_transport,_transmembrane_transport;_LOCATED_IN:_membrane;_EXPRESSED_IN:_sperm_cell,_root_hair,_root;_CONTAINS_InterPro_DOMAIN/s:_Multi_antimicrobial_extrusion_protein_MatE_(InterPro:IPR002528);_BEST_Arabidopsis_thaliana_protein_match_is:_MA…
AT5G35190.1	1.63025	4.41883	0.000587183	0.00810946	AT5G35190.1	proline-rich_extensin-like_family_protein	proline-rich_extensin-like_family_protein;_FUNCTIONS_IN:_structural_constituent_of_cell_wall;_INVOLVED_IN:_plant-type_cell_wall_organization;_LOCATED_IN:_endomembrane_system;_EXPRESSED_IN:_root;_CONTAINS_InterPro_DOMAIN/s:_Extensin-like_repeat_(InterPro:IPR006706);_BEST_Arabidopsis_thaliana_protein_match_is:_Proline-rich_extensin-like_family_protein_(TAIR:AT4G13390.1);_Has_1807_Blast_hits_to_1807…
AT1G10680.1	1.62315	1.29863	0.00135084	0.0152705	AT1G10680.1	P-glycoprotein_10	P-glycoprotein_10_(PGP10);_FUNCTIONS_IN:_ATPase_activity,_coupled_to_transmembrane_movement_of_substances;_INVOLVED_IN:_transport,_transmembrane_transport;_LOCATED_IN:_mitochondrion;_EXPRESSED_IN:_sperm_cell,_male_gametophyte;_EXPRESSED_DURING:_L_mature_pollen_stage,_M_germinated_pollen_stage;_CONTAINS_InterPro_DOMAIN/s:_ATPase,_AAA+_type,_core_(InterPro:IPR003593),_ABC_transporter-like_(InterPro…
AT2G19800.1	1.61949	5.83261	2.60189e-15	1.87789e-12	AT2G19800.1	myo-inositol_oxygenase_2	Encodes_a_myo-inositol_oxygenase_family_gene.	myo-inositol_oxygenase_2_(MIOX2);_FUNCTIONS_IN:_inositol_oxygenase_activity;_INVOLVED_IN:_syncytium_formation;_LOCATED_IN:_cytoplasm;_EXPRESSED_IN:_24_plant_structures;_EXPRESSED_DURING:_14_growth_stages;_CONTAINS_InterPro_DOMAIN/s:_Protein_of_unknown_function_DUF706_(InterPro:IPR007828);_BEST_Arabidopsis_thaliana_protein_match_is:_myo-inositol_oxygenase_4_(TAIR:AT4G26260.2);_Has_489_Blast_hits_t…
AT5G57530.1	1.61765	1.72991	0.00340404	0.0296533	AT5G57530.1	xyloglucan_endotransglucosylase/hydrolase_12	xyloglucan_endotransglucosylase/hydrolase_12_(XTH12);_CONTAINS_InterPro_DOMAIN/s:_Xyloglucan_endotransglucosylase/hydrolase_(InterPro:IPR016455),_Xyloglucan_endo-transglycosylase,_C-terminal_(InterPro:IPR010713),_Concanavalin_A-like_lectin/glucanase,_subgroup_(InterPro:IPR013320),_Concanavalin_A-like_lectin/glucanase_(InterPro:IPR008985),_Glycoside_hydrolase,_family_16_(InterPro:IPR000757),_Glyco…
AT4G08410.1	1.60087	3.60991	0.0036999	0.031526	AT4G08410.1	Proline-rich_extensin-like_family_protein	Proline-rich_extensin-like_family_protein;_FUNCTIONS_IN:_structural_constituent_of_cell_wall;_INVOLVED_IN:_plant-type_cell_wall_organization;_EXPRESSED_IN:_shoot_apex,_embryo,_hypocotyl,_sepal,_root;_EXPRESSED_DURING:_4_anthesis,_E_expanded_cotyledon_stage;_CONTAINS_InterPro_DOMAIN/s:_Extensin-like_repeat_(InterPro:IPR006706);_BEST_Arabidopsis_thaliana_protein_match_is:_Proline-rich_extensin-like…
AT1G45010.1	1.59738	-0.0332122	0.00200011	0.0202263	AT1G45010.1	TRAM,_LAG1_and_CLN8_(TLC)_lipid-sensing_domain_containing_protein	TRAM,_LAG1_and_CLN8_(TLC)_lipid-sensing_domain_containing_protein;_FUNCTIONS_IN:_molecular_function_unknown;_INVOLVED_IN:_biological_process_unknown;_LOCATED_IN:_endomembrane_system,_integral_to_membrane;_CONTAINS_InterPro_DOMAIN/s:_TRAM/LAG1/CLN8_homology_domain_(InterPro:IPR006634);_BEST_Arabidopsis_thaliana_protein_match_is:_TRAM,_LAG1_and_CLN8_(TLC)_lipid-sensing_domain_containing_protein_(TA…
AT5G56850.1	1.59612	1.8365	0.00623842	0.0455823	AT5G56850.1	unknown_protein;_EXPRESSED_IN:_21_plant_structures;_EXPRESSED_DURING:_13_growth_stages;_Has_35333_Blast_hits_to_34131_proteins_in_2444_species:_Archae_-_798;_Bacteria_-_22429;_Metazoa_-_974;_Fungi_-_991;_Plants_-_531;_Viruses_-_0;_Other_Eukaryotes_-_9610_(source:_NCBI_BLink).
AT3G08940.1	1.59223	3.99047	0.00189538	0.0194396	AT3G08940.1	light_harvesting_complex_photosystem_II	Lhcb4.2_protein_(Lhcb4.2,_protein_involved_in_the_light_harvesting_complex_of_photosystem_II	light_harvesting_complex_photosystem_II_(LHCB4.2);_FUNCTIONS_IN:_chlorophyll_binding;_INVOLVED_IN:_response_to_blue_light,_response_to_red_light,_response_to_far_red_light;_LOCATED_IN:_chloroplast_thylakoid_membrane,_chloroplast,_membrane,_chloroplast_envelope;_EXPRESSED_IN:_26_plant_structures;_EXPRESSED_DURING:_14_growth_stages;_CONTAINS_InterPro_DOMAIN/s:_Chlorophyll_A-B_binding_protein_(Inter…
AT3G54890.1	1.5888	5.02401	0.000317476	0.00504209	AT3G54890.1	photosystem_I_light_harvesting_complex_gene_1	Encodes_a_component_of_the_light_harvesting_complex_associated_with_photosystem_I.	photosystem_I_light_harvesting_complex_gene_1_(LHCA1);_FUNCTIONS_IN:_chlorophyll_binding;_INVOLVED_IN:_response_to_blue_light,_response_to_red_light,_photosynthesis,_light_harvesting_in_photosystem_I,_response_to_far_red_light,_photosynthesis;_LOCATED_IN:_in_7_components;_EXPRESSED_IN:_29_plant_structures;_EXPRESSED_DURING:_14_growth_stages;_CONTAINS_InterPro_DOMAIN/s:_Chlorophyll_A-B_binding_pro…
AT1G71140.1	1.57884	2.73292	3.51005e-05	0.000904766	AT1G71140.1	MATE_efflux_family_protein	MATE_efflux_family_protein;_FUNCTIONS_IN:_antiporter_activity,_drug_transmembrane_transporter_activity,_transporter_activity;_INVOLVED_IN:_drug_transmembrane_transport,_transmembrane_transport;_LOCATED_IN:_plasma_membrane,_membrane;_EXPRESSED_IN:_13_plant_structures;_EXPRESSED_DURING:_8_growth_stages;_CONTAINS_InterPro_DOMAIN/s:_MATE_family_transporter_related_protein_(InterPro:IPR015521),_Multi_…
AT2G03760.1	1.57336	5.26078	1.86543e-13	7.73441e-11	AT2G03760.1	sulphotransferase_12	Encodes_a_brassinosteroid_sulfotransferase._In_vitro_experiements_show_that_this_enzyme_has_a_preference_for_24-epibrassinosteroids,_particularly_24-epicathasterone,_but_does_not_act_on_castasterone_and_brassinolide.__It_is_differentially_expressed_during_development,_being_more_abundant_in_young_seedlings_and_actively_growing_cell_cultures._Expression_is_induced_in_response_to_salicylic_acid_and…	sulphotransferase_12_(SOT12);_CONTAINS_InterPro_DOMAIN/s:_Sulfotransferase_domain_(InterPro:IPR000863);_BEST_Arabidopsis_thaliana_protein_match_is:_P-loop_containing_nucleoside_triphosphate_hydrolases_superfamily_protein_(TAIR:AT2G03770.1);_Has_2910_Blast_hits_to_2872_proteins_in_198_species:_Archae_-_0;_Bacteria_-_232;_Metazoa_-_1693;_Fungi_-_1;_Plants_-_543;_Viruses_-_0;_Other_Eukaryotes_-_441_…
AT1G15125.1	1.57079	3.24309	8.66303e-06	0.000299852	AT1G15125.1	S-adenosyl-L-methionine-dependent_methyltransferases_superfamily_protein	S-adenosyl-L-methionine-dependent_methyltransferases_superfamily_protein;_FUNCTIONS_IN:_S-adenosylmethionine-dependent_methyltransferase_activity,_methyltransferase_activity;_INVOLVED_IN:_biological_process_unknown;_LOCATED_IN:_cellular_component_unknown;_CONTAINS_InterPro_DOMAIN/s:_SAM_dependent_carboxyl_methyltransferase_(InterPro:IPR005299);_BEST_Arabidopsis_thaliana_protein_match_is:_S-adenos…
AT1G62280.1	1.56798	3.79171	3.4422e-08	3.06293e-06	AT1G62280.1	SLAC1_homologue_1	Encodes_a_protein_with_ten_predicted_transmembrane_helices._The_SLAH1_protein_has_similarity_to_the_SLAC1_protein_involved_in_ion_homeostasis_in_guard_cells._Although_it_is_not_expressed_in_guard_cells,_it_can_complement_a_slac1-2_mutant_suggesting_that_it_performs_a_similar_function._SLAH1:GFP_localizes_to_the_plasma_membrane.	SLAC1_homologue_1_(SLAH1);_CONTAINS_InterPro_DOMAIN/s:_C4-dicarboxylate_transporter/malic_acid_transport_protein_(InterPro:IPR004695);_BEST_Arabidopsis_thaliana_protein_match_is:_SLAC1_homologue_4_(TAIR:AT1G62262.1);_Has_719_Blast_hits_to_716_proteins_in_282_species:_Archae_-_2;_Bacteria_-_524;_Metazoa_-_0;_Fungi_-_6;_Plants_-_154;_Viruses_-_0;_Other_Eukaryotes_-_33_(source:_NCBI_BLink).
AT4G16620.1	1.55913	1.51896	0.000789961	0.0101143	AT4G16620.1	nodulin_MtN21_/EamA-like_transporter_family_protein	nodulin_MtN21_/EamA-like_transporter_family_protein;_CONTAINS_InterPro_DOMAIN/s:_Protein_of_unknown_function_DUF6,_transmembrane_(InterPro:IPR000620);_BEST_Arabidopsis_thaliana_protein_match_is:_Nodulin_MtN21_/EamA-like_transporter_family_protein_(TAIR:AT5G47470.1);_Has_2049_Blast_hits_to_2044_proteins_in_373_species:_Archae_-_4;_Bacteria_-_835;_Metazoa_-_2;_Fungi_-_3;_Plants_-_1166;_Viruses_-_0;…
AT5G04150.1	1.55788	3.50929	1.51775e-07	1.14195e-05	AT5G04150.1	basic_helix-loop-helix_(bHLH)_DNA-binding_superfamily_protein	BHLH101;_FUNCTIONS_IN:_DNA_binding,_sequence-specific_DNA_binding_transcription_factor_activity;_INVOLVED_IN:_regulation_of_transcription;_LOCATED_IN:_nucleus;_EXPRESSED_IN:_root,_leaf;_EXPRESSED_DURING:_LP.04_four_leaves_visible;_CONTAINS_InterPro_DOMAIN/s:_Helix-loop-helix_DNA-binding_domain_(InterPro:IPR001092),_Helix-loop-helix_DNA-binding_(InterPro:IPR011598);_BEST_Arabidopsis_thaliana_prote…
AT4G09300.1	1.55159	3.14241	7.10479e-07	3.86735e-05	AT4G09300.1	LisH_and_RanBPM_domains_containing_protein	LisH_and_RanBPM_domains_containing_protein;_CONTAINS_InterPro_DOMAIN/s:_LisH_dimerisation_motif,_subgroup_(InterPro:IPR013720),_Ran_binding_protein,_CRA_domain_(InterPro:IPR019589),_CTLH,_C-terminal_LisH_motif_(InterPro:IPR006595),_LisH_dimerisation_motif_(InterPro:IPR006594),_Ran_binding_protein-like,_CRA_domain_(InterPro:IPR013144);_BEST_Arabidopsis_thaliana_protein_match_is:_LisH_and_RanBPM_do…
AT2G45850.1	1.54982	1.69827	0.000315687	0.00502797	AT2G45850.1	AT_hook_motif_DNA-binding_family_protein	AT_hook_motif_DNA-binding_family_protein;_FUNCTIONS_IN:_DNA_binding;_INVOLVED_IN:_biological_process_unknown;_LOCATED_IN:_nucleus;_EXPRESSED_IN:_21_plant_structures;_EXPRESSED_DURING:_13_growth_stages;_CONTAINS_InterPro_DOMAIN/s:_Protein_of_unknown_function_DUF296_(InterPro:IPR005175),_AT_hook,_DNA-binding_motif_(InterPro:IPR017956);_BEST_Arabidopsis_thaliana_protein_match_is:_AT_hook_motif_DNA-b…
AT4G01430.1	1.54863	4.56949	3.04001e-13	1.18481e-10	AT4G01430.1	nodulin_MtN21_/EamA-like_transporter_family_protein	nodulin_MtN21_/EamA-like_transporter_family_protein;_LOCATED_IN:_endomembrane_system,_membrane;_EXPRESSED_IN:_19_plant_structures;_EXPRESSED_DURING:_6_growth_stages;_CONTAINS_InterPro_DOMAIN/s:_Protein_of_unknown_function_DUF6,_transmembrane_(InterPro:IPR000620);_BEST_Arabidopsis_thaliana_protein_match_is:_nodulin_MtN21_/EamA-like_transporter_family_protein_(TAIR:AT1G01070.1);_Has_2489_Blast_hits…
AT1G15820.1	1.54811	5.38195	0.000992576	0.0121477	AT1G15820.1	light_harvesting_complex_photosystem_II_subunit_6	Lhcb6_protein_(Lhcb6),_light_harvesting_complex_of_photosystem_II.	light_harvesting_complex_photosystem_II_subunit_6_(LHCB6);_FUNCTIONS_IN:_chlorophyll_binding;_INVOLVED_IN:_photosynthesis,_nonphotochemical_quenching;_LOCATED_IN:_in_7_components;_EXPRESSED_IN:_24_plant_structures;_EXPRESSED_DURING:_14_growth_stages;_CONTAINS_InterPro_DOMAIN/s:_Chlorophyll_A-B_binding_protein_(InterPro:IPR001344);_BEST_Arabidopsis_thaliana_protein_match_is:_photosystem_I_light_ha…
AT5G28300.1	1.54028	2.02574	9.24814e-05	0.00196103	AT5G28300.1	Duplicated_homeodomain-like_superfamily_protein	Duplicated_homeodomain-like_superfamily_protein;_FUNCTIONS_IN:_sequence-specific_DNA_binding_transcription_factor_activity;_INVOLVED_IN:_regulation_of_transcription;_LOCATED_IN:_chloroplast;_EXPRESSED_IN:_22_plant_structures;_EXPRESSED_DURING:_13_growth_stages;_CONTAINS_InterPro_DOMAIN/s:_SANT,_DNA-binding_(InterPro:IPR001005),_MYB-like_(InterPro:IPR017877);_BEST_Arabidopsis_thaliana_protein_matc…
AT4G12800.1	1.53917	5.09921	0.00339255	0.0296062	AT4G12800.1	photosystem_I_subunit_l	Encodes_subunit_L_of_photosystem_I_reaction_center.	photosystem_I_subunit_l_(PSAL);_FUNCTIONS_IN:_molecular_function_unknown;_INVOLVED_IN:_photosynthesis,_light_reaction,_photosynthesis;_LOCATED_IN:_in_7_components;_EXPRESSED_IN:_24_plant_structures;_EXPRESSED_DURING:_14_growth_stages;_CONTAINS_InterPro_DOMAIN/s:_Photosystem_I_reaction_centre,_subunit_XI_PsaL_(InterPro:IPR003757);_Has_443_Blast_hits_to_443_proteins_in_121_species:_Archae_-_0;_Bact…
AT4G39330.1	1.53635	4.11565	0.000152893	0.00285386	AT4G39330.1	cinnamyl_alcohol_dehydrogenase_9	cinnamyl_alcohol_dehydrogenase_9_(CAD9);_FUNCTIONS_IN:_oxidoreductase_activity,_zinc_ion_binding;_INVOLVED_IN:_oxidation_reduction;_LOCATED_IN:_apoplast;_EXPRESSED_IN:_25_plant_structures;_EXPRESSED_DURING:_15_growth_stages;_CONTAINS_InterPro_DOMAIN/s:_GroES-like_(InterPro:IPR011032),_Polyketide_synthase,_enoylreductase_(InterPro:IPR020843),_Alcohol_dehydrogenase,_zinc-containing,_conserved_site_…
AT1G51620.1	1.52147	-0.0552889	0.00691394	0.0491902	AT1G51620.1	Protein_kinase_superfamily_protein	Protein_kinase_superfamily_protein;_FUNCTIONS_IN:_protein_kinase_activity,_kinase_activity,_ATP_binding;_INVOLVED_IN:_protein_amino_acid_phosphorylation;_LOCATED_IN:_cellular_component_unknown;_EXPRESSED_IN:_7_plant_structures;_EXPRESSED_DURING:_LP.06_six_leaves_visible,_4_anthesis,_LP.10_ten_leaves_visible,_LP.08_eight_leaves_visible,_LP.12_twelve_leaves_visible;_CONTAINS_InterPro_DOMAIN/s:_Prot…
AT3G59050.1	1.51912	2.59247	7.35064e-06	0.000262348	AT3G59050.1	polyamine_oxidase_3	polyamine_oxidase_3_(PAO3);_CONTAINS_InterPro_DOMAIN/s:_Amine_oxidase_(InterPro:IPR002937),_Flavin-containing_amine_oxidase_(InterPro:IPR001613);_BEST_Arabidopsis_thaliana_protein_match_is:_polyamine_oxidase_2_(TAIR:AT2G43020.1);_Has_6641_Blast_hits_to_6191_proteins_in_1102_species:_Archae_-_131;_Bacteria_-_2618;_Metazoa_-_1408;_Fungi_-_589;_Plants_-_766;_Viruses_-_0;_Other_Eukaryotes_-_1129_(sou…
AT1G73010.1	1.51869	2.49095	0.000134427	0.00261174	AT1G73010.1	phosphate_starvation-induced_gene_2	phosphate_starvation-induced_gene_2_(PS2);_FUNCTIONS_IN:_phosphatase_activity;_INVOLVED_IN:_metabolic_process;_LOCATED_IN:_cellular_component_unknown;_EXPRESSED_IN:_19_plant_structures;_EXPRESSED_DURING:_10_growth_stages;_CONTAINS_InterPro_DOMAIN/s:_Pyridoxal_phosphate_phosphatase,_PHOSPHO2_(InterPro:IPR016965),_HAD-superfamily_hydrolase,_subfamily_IB,_PSPase-like_(InterPro:IPR006383),_Pyridoxal_…
AT1G02010.1	1.51122	4.71557	3.85806e-15	2.42523e-12	AT1G02010.1	secretory_1A	member_of_KEULE_Gene_Family	secretory_1A_(SEC1A);_FUNCTIONS_IN:_protein_transporter_activity;_INVOLVED_IN:_protein_secretion,_vesicle-mediated_transport,_vesicle_docking_involved_in_exocytosis;_LOCATED_IN:_cellular_component_unknown;_CONTAINS_InterPro_DOMAIN/s:_Sec1-like_protein_(InterPro:IPR001619);_BEST_Arabidopsis_thaliana_protein_match_is:_Sec1/munc18-like_(SM)_proteins_superfamily_(TAIR:AT1G12360.1);_Has_1717_Blast_hit…
AT1G17840.1	1.51034	4.40108	2.47917e-06	0.00010808	AT1G17840.1	white-brown_complex_homolog_protein_11	Encodes_a_plasma_membrane-localized_ATP-binding_cassette_transporter,_that_is_required_for_cutin__transport_to_the_extracellular_matrix.	white-brown_complex_homolog_protein_11_(WBC11);_FUNCTIONS_IN:_ATPase_activity,_coupled_to_transmembrane_movement_of_substances,_fatty_acid_transporter_activity;_INVOLVED_IN:_cutin_transport,_fatty_acid_transport;_LOCATED_IN:_plasma_membrane,_external_side_of_plasma_membrane;_EXPRESSED_IN:_26_plant_structures;_EXPRESSED_DURING:_13_growth_stages;_CONTAINS_InterPro_DOMAIN/s:_ATPase,_AAA+_type,_core_…
AT2G39980.1	1.50584	0.560209	0.00160806	0.0172177	AT2G39980.1	HXXXD-type_acyl-transferase_family_protein	HXXXD-type_acyl-transferase_family_protein;_FUNCTIONS_IN:_transferase_activity,_transferring_acyl_groups_other_than_amino-acyl_groups,_transferase_activity;_INVOLVED_IN:_response_to_karrikin;_LOCATED_IN:_cellular_component_unknown;_EXPRESSED_IN:_17_plant_structures;_EXPRESSED_DURING:_10_growth_stages;_CONTAINS_InterPro_DOMAIN/s:_Transferase_(InterPro:IPR003480);_BEST_Arabidopsis_thaliana_protein_…
AT5G23010.1	1.50039	5.29203	2.21099e-06	9.8145e-05	AT5G23010.1	methylthioalkylmalate_synthase_1	Encodes_a_methylthioalkylmalate_synthase,_catalyzes_the_condensation_reactions_of_the_first_two_rounds_of_methionine_chain_elongation_in_the_biosynthesis_of_methionine-derived_glucosinolates.	methylthioalkylmalate_synthase_1_(MAM1);_FUNCTIONS_IN:_2-(2'-methylthio)ethylmalate_synthase_activity;_INVOLVED_IN:_glucosinolate_biosynthetic_process;_LOCATED_IN:_chloroplast;_EXPRESSED_IN:_17_plant_structures;_EXPRESSED_DURING:_9_growth_stages;_CONTAINS_InterPro_DOMAIN/s:_Aldolase-type_TIM_barrel_(InterPro:IPR013785),_Alpha-isopropylmalate/homocitrate_synthase,_conserved_site_(InterPro:IPR00203…
AT1G11190.1	1.49915	2.85235	0.00249263	0.0239347	AT1G11190.1	bifunctional_nuclease_i	Encodes_a_bifunctional_nuclease_that_acts_on_both_RNA_and_DNA_involved_in_nucleic_acid_degradation_to_facilitate_nucleotide_and_phosphate_recovery_during_senescence._It_has_mismatch-specific_endonuclease_activity_with_wide_recognition_of_single_base_mismatches_as_well_as_the_ability_to_cleave_indel_types_of_mismatches_(heteroduplexes_with_loops).	bifunctional_nuclease_i_(BFN1);_FUNCTIONS_IN:_T/G_mismatch-specific_endonuclease_activity,_endoribonuclease_activity,_producing_5'-phosphomonoesters,_single-stranded_DNA_specific_endodeoxyribonuclease_activity,_nucleic_acid_binding;_INVOLVED_IN:_DNA_catabolic_process;_LOCATED_IN:_endomembrane_system;_EXPRESSED_IN:_18_plant_structures;_EXPRESSED_DURING:_8_growth_stages;_CONTAINS_InterPro_DOMAIN/s:…
AT4G04570.1	1.4987	1.91759	0.000418978	0.00630472	AT4G04570.1	cysteine-rich_RLK_(RECEPTOR-like_protein_kinase)_40	Encodes_a_cysteine-rich_receptor-like_protein_kinase.	cysteine-rich_RLK_(RECEPTOR-like_protein_kinase)_40_(CRK40);_FUNCTIONS_IN:_kinase_activity;_INVOLVED_IN:_protein_amino_acid_phosphorylation;_LOCATED_IN:_endomembrane_system;_CONTAINS_InterPro_DOMAIN/s:_Protein_kinase,_ATP_binding_site_(InterPro:IPR017441),_Serine/threonine-protein_kinase_domain_(InterPro:IPR002290),_Protein_of_unknown_function_DUF26_(InterPro:IPR002902),_Serine/threonine-protein_…
AT2G25625.1	1.49722	1.58454	0.0057238	0.0429991	AT2G25625.1	unknown_protein;_FUNCTIONS_IN:_molecular_function_unknown;_INVOLVED_IN:_biological_process_unknown;_LOCATED_IN:_chloroplast;_EXPRESSED_IN:_10_plant_structures;_EXPRESSED_DURING:_LP.06_six_leaves_visible,_LP.04_four_leaves_visible,_4_anthesis,_petal_differentiation_and_expansion_stage;_Has_24_Blast_hits_to_24_proteins_in_9_species:_Archae_-_0;_Bacteria_-_0;_Metazoa_-_0;_Fungi_-_0;_Plants_-_24;_Vir…
AT4G30610.1	1.49603	3.7698	1.321e-09	1.83873e-07	AT4G30610.1	alpha/beta-Hydrolases_superfamily_protein	Encodes_a_secreted_glycosylated_serine_carboxypeptidase_with_broad_substrate_preference_that_is_involved_in_brassinosteroid_signalling_via_BRI1.__It_is_proteolytically_processed_in_vivo_by_a_separate_as_yet_unidentified_protease.	BRI1_SUPPRESSOR_1_(BRS1);_CONTAINS_InterPro_DOMAIN/s:_Peptidase_S10,_serine_carboxypeptidase_(InterPro:IPR001563),_Peptidase_S10,_serine_carboxypeptidase,_active_site_(InterPro:IPR018202);_BEST_Arabidopsis_thaliana_protein_match_is:_serine_carboxypeptidase-like_22_(TAIR:AT2G24000.1);_Has_3492_Blast_hits_to_3440_proteins_in_297_species:_Archae_-_0;_Bacteria_-_59;_Metazoa_-_632;_Fungi_-_854;_Plants…
AT1G09530.1	1.49214	2.48123	1.37921e-05	0.000423923	AT1G09530.1	phytochrome_interacting_factor_3	Transcription_factor_interacting_with_photoreceptors_phyA_and_phyB._Forms_a_ternary_complex_in_vitro_with_G-box_element_of_the_promoters_of_LHY,_CCA1._Acts_as_a_negative_regulator_of_phyB_signalling._It_degrades_rapidly_after_irradiation_of_dark_grown_seedlings_in_a_process_controlled_by_phytochromes._Does_not_play_a__significant_role_in_controlling_light_input_and_function_of_the_circadian__cloc…	phytochrome_interacting_factor_3_(PIF3);_CONTAINS_InterPro_DOMAIN/s:_Helix-loop-helix_DNA-binding_domain_(InterPro:IPR001092),_Helix-loop-helix_DNA-binding_(InterPro:IPR011598);_BEST_Arabidopsis_thaliana_protein_match_is:_phytochrome_interacting_factor_3-like_1_(TAIR:AT2G46970.1);_Has_4326_Blast_hits_to_4310_proteins_in_315_species:_Archae_-_0;_Bacteria_-_2;_Metazoa_-_732;_Fungi_-_183;_Plants_-_3…
AT1G44575.1	1.48987	5.45035	0.00203404	0.020495	AT1G44575.1	Chlorophyll_A-B_binding_family_protein	Encoding_PSII-S_(CP22),_a_ubiquitous_pigment-binding_protein_associated_with_photosystem_II_(PSII)_of_higher_plants._Involved_in_nonphotochemical_quenching_rather_than_in_photosynthesis._Mutant_has_a_normal_violaxanthin_cycle_but_has_a_limited_capacity_of_quenching_singlet_excited_chlorophylls_and_is_tolerant_to_lipid_peroxidation.	NONPHOTOCHEMICAL_QUENCHING_4_(NPQ4);_FUNCTIONS_IN:_chlorophyll_binding,_xanthophyll_binding;_INVOLVED_IN:_response_to_karrikin,_nonphotochemical_quenching;_LOCATED_IN:_thylakoid,_chloroplast_thylakoid_membrane,_chloroplast,_PSII_associated_light-harvesting_complex_II,_membrane;_EXPRESSED_IN:_23_plant_structures;_EXPRESSED_DURING:_14_growth_stages;_Has_242_Blast_hits_to_188_proteins_in_60_species:…
AT2G43870.1	1.48627	1.76274	0.000142448	0.00270793	AT2G43870.1	Pectin_lyase-like_superfamily_protein	Pectin_lyase-like_superfamily_protein;_FUNCTIONS_IN:_polygalacturonase_activity;_INVOLVED_IN:_carbohydrate_metabolic_process;_LOCATED_IN:_endomembrane_system;_EXPRESSED_IN:_sepal,_male_gametophyte,_stamen;_EXPRESSED_DURING:_4_anthesis;_CONTAINS_InterPro_DOMAIN/s:_Pectin_lyase_fold/virulence_factor_(InterPro:IPR011050),_Pectin_lyase_fold_(InterPro:IPR012334),_Glycoside_hydrolase,_family_28_(InterP…
AT5G13210.1	1.48376	3.33778	3.5403e-06	0.00014433	AT5G13210.1	Uncharacterised_conserved_protein_UCP015417,__vWA	Uncharacterised_conserved_protein_UCP015417,__vWA;_CONTAINS_InterPro_DOMAIN/s:_Uncharacterised_conserved_protein_UCP015417,__vWA_(InterPro:IPR011205),_von_Willebrand_factor,_type_A_(InterPro:IPR002035);_BEST_Arabidopsis_thaliana_protein_match_is:_Uncharacterised_conserved_protein_UCP015417,__vWA_(TAIR:AT3G24780.1);_Has_1807_Blast_hits_to_1807_proteins_in_277_species:_Archae_-_0;_Bacteria_-_0;_Met…
AT1G29670.1	1.48276	3.04937	0.00393525	0.0329975	AT1G29670.1	GDSL-like_Lipase/Acylhydrolase_superfamily_protein	GDSL-like_Lipase/Acylhydrolase_superfamily_protein;_FUNCTIONS_IN:_hydrolase_activity,_acting_on_ester_bonds,_carboxylesterase_activity;_INVOLVED_IN:_lipid_metabolic_process;_LOCATED_IN:_apoplast,_cell_wall,_chloroplast;_EXPRESSED_IN:_23_plant_structures;_EXPRESSED_DURING:_14_growth_stages;_CONTAINS_InterPro_DOMAIN/s:_Lipase,_GDSL_(InterPro:IPR001087);_BEST_Arabidopsis_thaliana_protein_match_is:_G…
AT4G34060.1	1.48265	2.78952	1.29874e-05	0.000404291	AT4G34060.1	demeter-like_protein_3	Encodes_a_protein_with__5-meC_and_thymine-DNA_glycosylase_activity_with_a_preference_for_CpG_and_CpHpG_sequences._Involved_in_maintaining_methylation_marks.	demeter-like_protein_3_(DML3);_CONTAINS_InterPro_DOMAIN/s:_DNA_glycosylase_(InterPro:IPR011257),_HhH-GPD_domain_(InterPro:IPR003265);_BEST_Arabidopsis_thaliana_protein_match_is:_demeter-like_1_(TAIR:AT2G36490.1);_Has_3859_Blast_hits_to_3748_proteins_in_1288_species:_Archae_-_200;_Bacteria_-_2252;_Metazoa_-_138;_Fungi_-_63;_Plants_-_258;_Viruses_-_0;_Other_Eukaryotes_-_948_(source:_NCBI_BLink).
AT3G22910.1	1.48252	0.486342	0.00300447	0.0271937	AT3G22910.1	ATPase_E1-E2_type_family_protein_/_haloacid_dehalogenase-like_hydrolase_family_protein	ATPase_E1-E2_type_family_protein_/_haloacid_dehalogenase-like_hydrolase_family_protein;_FUNCTIONS_IN:_calcium-transporting_ATPase_activity,_calmodulin_binding;_INVOLVED_IN:_cation_transport,_calcium_ion_transport,_metabolic_process,_ATP_biosynthetic_process;_LOCATED_IN:_membrane;_EXPRESSED_IN:_12_plant_structures;_EXPRESSED_DURING:_LP.04_four_leaves_visible,_4_anthesis,_C_globular_stage,_petal_di…
AT1G67400.1	1.48025	2.02623	0.000945875	0.0116512	AT1G67400.1	ELMO/CED-12_family_protein	ELMO/CED-12_family_protein;_INVOLVED_IN:_phagocytosis;_LOCATED_IN:_cytoskeleton;_CONTAINS_InterPro_DOMAIN/s:_Engulfment/cell_motility,_ELMO_(InterPro:IPR006816);_BEST_Arabidopsis_thaliana_protein_match_is:_ELMO/CED-12_family_protein_(TAIR:AT2G44770.1);_Has_873_Blast_hits_to_873_proteins_in_155_species:_Archae_-_0;_Bacteria_-_0;_Metazoa_-_490;_Fungi_-_72;_Plants_-_180;_Viruses_-_0;_Other_Eukaryote…
AT1G73680.1	1.47525	4.70654	8.93905e-13	3.00337e-10	AT1G73680.1	alpha_dioxygenase	Encodes_an_alpha_dioxygenase.__Recombinant_protein_catalyzes_the_conversion_of_a_wide_range_of_fatty_acids_into_2(R)-hydroperoxy_derivatives.	alpha_dioxygenase_(ALPHA_DOX2);_CONTAINS_InterPro_DOMAIN/s:_Haem_peroxidase_(InterPro:IPR010255),_Haem_peroxidase,_animal_(InterPro:IPR002007);_BEST_Arabidopsis_thaliana_protein_match_is:_Peroxidase_superfamily_protein_(TAIR:AT3G01420.1);_Has_1634_Blast_hits_to_1495_proteins_in_223_species:_Archae_-_0;_Bacteria_-_102;_Metazoa_-_1237;_Fungi_-_165;_Plants_-_68;_Viruses_-_3;_Other_Eukaryotes_-_59_(s…
AT1G47510.1	1.47168	1.45571	0.00103064	0.0125135	AT1G47510.1	inositol_polyphosphate_5-phosphatase_11	Encodes_a_phosphatidylinositol__polyphosphate_5-phosphatase._It_can_dephosphorylate_PI(4,5)P2,_PI(3,5)P2,_and_PI(3,4,5)P3,_but,_it_is_not_active_against_PI(5)P_or_the_water_soluble_inositol(1,4,5)P3_or_inositol(1,3,4,5)P4._The_transcript_levels_for_this_gene_rise_in_response_to_auxin,_ABA,_and_JA.	inositol_polyphosphate_5-phosphatase_11_(5PTASE11);_FUNCTIONS_IN:_hydrolase_activity,_phosphatidylinositol-3,4,5-trisphosphate_5-phosphatase_activity,_phosphatidylinositol-4,5-bisphosphate_5-phosphatase_activity,_phosphatidylinositol-3,5-bisphosphate_5-phosphatase_activity;_INVOLVED_IN:_response_to_jasmonic_acid_stimulus,_response_to_auxin_stimulus,_N-terminal_protein_myristoylation,_phosphoinosi…
AT2G03980.1	1.47098	1.71756	0.000140201	0.00268378	AT2G03980.1	GDSL-like_Lipase/Acylhydrolase_superfamily_protein	GDSL-like_Lipase/Acylhydrolase_superfamily_protein;_FUNCTIONS_IN:_hydrolase_activity,_acting_on_ester_bonds,_carboxylesterase_activity;_INVOLVED_IN:_lipid_metabolic_process;_LOCATED_IN:_endomembrane_system;_EXPRESSED_IN:_24_plant_structures;_EXPRESSED_DURING:_15_growth_stages;_CONTAINS_InterPro_DOMAIN/s:_Lipase,_GDSL_(InterPro:IPR001087);_BEST_Arabidopsis_thaliana_protein_match_is:_GDSL-like_Lipa…
AT4G10940.1	1.46917	2.53744	9.34041e-06	0.000318211	AT4G10940.1	RING/U-box_protein	RING/U-box_protein;_FUNCTIONS_IN:_DNA_binding,_zinc_ion_binding;_INVOLVED_IN:_regulation_of_transcription,_DNA-dependent;_EXPRESSED_IN:_stem,_embryo,_flower,_seed;_EXPRESSED_DURING:_C_globular_stage,_petal_differentiation_and_expansion_stage,_E_expanded_cotyledon_stage;_CONTAINS_InterPro_DOMAIN/s:_Zinc_finger,_RING-type,_conserved_site_(InterPro:IPR017907),_Zinc_finger,_RING-type_(InterPro:IPR001…
AT4G13770.1	1.46898	5.73698	1.69146e-06	7.84795e-05	AT4G13770.1	cytochrome_P450,_family_83,_subfamily_A,_polypeptide_1	Encodes_a_cytochrome_p450_enzyme_that_catalyzes_the_initial_conversion_of_aldoximes_to_thiohydroximates_in_the_synthesis_of_glucosinolates_not_derived_from_tryptophan.___Also_has_a_role_in_auxin_homeostasis.	cytochrome_P450,_family_83,_subfamily_A,_polypeptide_1_(CYP83A1);_CONTAINS_InterPro_DOMAIN/s:_Cytochrome_P450_(InterPro:IPR001128),_Cytochrome_P450,_conserved_site_(InterPro:IPR017972),_Cytochrome_P450,_E-class,_group_I_(InterPro:IPR002401);_BEST_Arabidopsis_thaliana_protein_match_is:_cytochrome_P450,_family_83,_subfamily_B,_polypeptide_1_(TAIR:AT4G31500.1);_Has_34068_Blast_hits_to_33780_proteins…
AT5G51750.1	1.46628	2.48482	2.56548e-05	0.000707123	AT5G51750.1	subtilase_1.3	subtilase_1.3_(SBT1.3);_FUNCTIONS_IN:_identical_protein_binding,_serine-type_endopeptidase_activity;_INVOLVED_IN:_proteolysis,_negative_regulation_of_catalytic_activity;_LOCATED_IN:_apoplast;_EXPRESSED_IN:_26_plant_structures;_EXPRESSED_DURING:_13_growth_stages;_CONTAINS_InterPro_DOMAIN/s:_Protease-associated_PA_(InterPro:IPR003137),_Proteinase_inhibitor,_propeptide_(InterPro:IPR009020),_Peptidas…
AT5G02540.1	1.46482	0.871285	0.00523995	0.0404023	AT5G02540.1	NAD(P)-binding_Rossmann-fold_superfamily_protein	NAD(P)-binding_Rossmann-fold_superfamily_protein;_FUNCTIONS_IN:_oxidoreductase_activity,_binding,_catalytic_activity;_INVOLVED_IN:_oxidation_reduction,_metabolic_process;_EXPRESSED_IN:_22_plant_structures;_EXPRESSED_DURING:_13_growth_stages;_CONTAINS_InterPro_DOMAIN/s:_NAD(P)-binding_domain_(InterPro:IPR016040),_Glucose/ribitol_dehydrogenase_(InterPro:IPR002347),_Short-chain_dehydrogenase/reducta…
AT1G13480.1	1.46294	2.76159	0.00014071	0.00268563	AT1G13480.1	Protein_of_unknown_function_(DUF1262)	Protein_of_unknown_function_(DUF1262);_CONTAINS_InterPro_DOMAIN/s:_Protein_of_unknown_function_DUF1262_(InterPro:IPR010683);_BEST_Arabidopsis_thaliana_protein_match_is:_Protein_of_unknown_function_(DUF1262)_(TAIR:AT1G13520.1);_Has_111_Blast_hits_to_104_proteins_in_9_species:_Archae_-_0;_Bacteria_-_0;_Metazoa_-_0;_Fungi_-_0;_Plants_-_111;_Viruses_-_0;_Other_Eukaryotes_-_0_(source:_NCBI_BLink).
AT5G10150.1	1.46249	0.363632	0.00649482	0.0469802	AT5G10150.1	Domain_of_unknown_function_(DUF966)	FUNCTIONS_IN:_molecular_function_unknown;_INVOLVED_IN:_biological_process_unknown;_LOCATED_IN:_cellular_component_unknown;_EXPRESSED_IN:_cultured_cell;_CONTAINS_InterPro_DOMAIN/s:_Protein_of_unknown_function_DUF966_(InterPro:IPR010369),_Uncharacterised_conserved_protein_UCP031043_(InterPro:IPR021182);_BEST_Arabidopsis_thaliana_protein_match_is:_Domain_of_unknown_function_(DUF966)_(TAIR:AT5G59790.…
AT5G45670.1	1.46133	3.40411	0.000657705	0.0087906	AT5G45670.1	GDSL-like_Lipase/Acylhydrolase_superfamily_protein	GDSL-like_Lipase/Acylhydrolase_superfamily_protein;_FUNCTIONS_IN:_hydrolase_activity,_acting_on_ester_bonds,_carboxylesterase_activity;_INVOLVED_IN:_lipid_metabolic_process;_LOCATED_IN:_endomembrane_system;_EXPRESSED_IN:_19_plant_structures;_EXPRESSED_DURING:_13_growth_stages;_CONTAINS_InterPro_DOMAIN/s:_Lipase,_GDSL_(InterPro:IPR001087);_BEST_Arabidopsis_thaliana_protein_match_is:_GDSL-like_Lipa…
AT3G02020.1	1.45943	5.38439	3.7238e-07	2.34083e-05	AT3G02020.1	aspartate_kinase_3	encodes_a_monofunctional_aspartate_kinase	aspartate_kinase_3_(AK3);_CONTAINS_InterPro_DOMAIN/s:_Aspartate_kinase,_conserved_site_(InterPro:IPR018042),_Aspartate/glutamate/uridylate_kinase_(InterPro:IPR001048),_Amino_acid-binding_ACT_(InterPro:IPR002912),_Aspartate_kinase_domain_(InterPro:IPR001341);_BEST_Arabidopsis_thaliana_protein_match_is:_Aspartate_kinase_family_protein_(TAIR:AT5G14060.2);_Has_11044_Blast_hits_to_11020_proteins_in_25…
AT5G49150.1	1.45638	0.811166	0.00295768	0.0268451	AT5G49150.1	gamete_expressed_2	Encodes_a_transmembrane_domain_containing_protein_expressed_in_sperm_cells.	gamete_expressed_2_(GEX2);_CONTAINS_InterPro_DOMAIN/s:_Filamin/ABP280_repeat_(InterPro:IPR001298),_Immunoglobulin-like_fold_(InterPro:IPR013783),_Immunoglobulin_E-set_(InterPro:IPR014756),_Filamin/ABP280_repeat-like_(InterPro:IPR017868);_Has_30201_Blast_hits_to_17322_proteins_in_780_species:_Archae_-_12;_Bacteria_-_1396;_Metazoa_-_17338;_Fungi_-_3422;_Plants_-_5037;_Viruses_-_0;_Other_Eukaryotes_…
AT5G15160.1	1.4542	0.0337033	0.00471698	0.0376875	AT5G15160.1	BANQUO_2	BNQ2_belongs_to_a_family_of__atypical_non-DNA_binding_basic_helix-loop-helix_(bHLH)_proteins_that_heterodimerize_with_and_negatively_regulate_bHLH__transcription_factors._Directly_and_negatively_regulated_by_AP3_and_PI_in_petals.Required_for_appropriate_regulation_of_flowering_time.	BANQUO_2_(BNQ2);_FUNCTIONS_IN:_DNA_binding,_sequence-specific_DNA_binding_transcription_factor_activity;_INVOLVED_IN:_photomorphogenesis,_regulation_of_timing_of_transition_from_vegetative_to_reproductive_phase;_LOCATED_IN:_vacuole;_EXPRESSED_IN:_21_plant_structures;_EXPRESSED_DURING:_12_growth_stages;_CONTAINS_InterPro_DOMAIN/s:_Helix-loop-helix_DNA-binding_domain_(InterPro:IPR001092);_BEST_Arab…
AT4G13260.1	1.45352	0.789891	0.000741185	0.00962256	AT4G13260.1	Flavin-binding_monooxygenase_family_protein	YUCCA2_(YUC2);_FUNCTIONS_IN:_NADP_or_NADPH_binding,_oxidoreductase_activity,_FAD_binding,_flavin-containing_monooxygenase_activity;_INVOLVED_IN:_auxin_biosynthetic_process;_EXPRESSED_IN:_24_plant_structures;_EXPRESSED_DURING:_13_growth_stages;_CONTAINS_InterPro_DOMAIN/s:_Pyridine_nucleotide-disulphide_oxidoreductase,_class-II_(InterPro:IPR000103),_FAD-dependent_pyridine_nucleotide-disulphide_oxid…
AT1G69480.1	1.45117	3.44459	2.4967e-07	1.65487e-05	AT1G69480.1	EXS_(ERD1/XPR1/SYG1)_family_protein	EXS_(ERD1/XPR1/SYG1)_family_protein;_FUNCTIONS_IN:_molecular_function_unknown;_INVOLVED_IN:_biological_process_unknown;_LOCATED_IN:_integral_to_membrane,_plasma_membrane;_EXPRESSED_IN:_stem,_sepal,_stamen,_seed;_EXPRESSED_DURING:_4_anthesis,_petal_differentiation_and_expansion_stage,_E_expanded_cotyledon_stage;_CONTAINS_InterPro_DOMAIN/s:_EXS,_C-terminal_(InterPro:IPR004342),_SPX,_N-terminal_(Int…
AT2G26740.1	1.4484	3.98281	6.51195e-09	7.12912e-07	AT2G26740.1	soluble_epoxide_hydrolase	Encodes_a_soluble_epoxide_hydrolase_whose_expression_is_induced_by_auxin_and_water_stress.	soluble_epoxide_hydrolase_(SEH);_CONTAINS_InterPro_DOMAIN/s:_Epoxide_hydrolase-like_(InterPro:IPR000639),_Alpha/beta_hydrolase_fold-1_(InterPro:IPR000073);_BEST_Arabidopsis_thaliana_protein_match_is:_alpha/beta-Hydrolases_superfamily_protein_(TAIR:AT2G26750.1);_Has_16813_Blast_hits_to_16796_proteins_in_1664_species:_Archae_-_95;_Bacteria_-_12002;_Metazoa_-_658;_Fungi_-_513;_Plants_-_624;_Viruses_…
AT1G21270.1	1.44702	0.310037	0.00574073	0.0430899	AT1G21270.1	wall-associated_kinase_2	cytoplasmic_serine/threonine_protein_kinase_induced_by_salicylic_acid._mutant_plants_exhibit_a_loss_of_cell_expansion_and_dependence_on_sugars_and_salts_for_seedling_growth,_affecting_the_expression_and_activity_of_vacuolar_invertase.	wall-associated_kinase_2_(WAK2);_FUNCTIONS_IN:_protein_serine/threonine_kinase_activity,_protein_kinase_activity,_calcium_ion_binding,_ATP_binding;_INVOLVED_IN:_cellular_water_homeostasis,_protein_amino_acid_phosphorylation,_oligosaccharide_metabolic_process,_unidimensional_cell_growth,_response_to_salicylic_acid_stimulus;_LOCATED_IN:_plasma_membrane;_EXPRESSED_IN:_18_plant_structures;_EXPRESSED_…
AT1G16400.1	1.44638	5.54418	2.9197e-14	1.49727e-11	AT1G16400.1	cytochrome_P450,_family_79,_subfamily_F,_polypeptide_2	Encodes_cytochrome_P450_CYP79F2.	cytochrome_P450,_family_79,_subfamily_F,_polypeptide_2_(CYP79F2);_CONTAINS_InterPro_DOMAIN/s:_Cytochrome_P450_(InterPro:IPR001128),_Cytochrome_P450,_E-class,_group_I_(InterPro:IPR002401),_Cytochrome_P450,_conserved_site_(InterPro:IPR017972);_BEST_Arabidopsis_thaliana_protein_match_is:_cytochrome_p450_79f1_(TAIR:AT1G16410.1);_Has_27578_Blast_hits_to_27450_proteins_in_1508_species:_Archae_-_44;_Bac…
AT1G65950.1	1.44013	5.19472	8.11064e-16	6.87183e-13	AT1G65950.1	Protein_kinase_superfamily_protein	Protein_kinase_superfamily_protein;_CONTAINS_InterPro_DOMAIN/s:_ABC-1_(InterPro:IPR004147),_Protein_kinase-like_domain_(InterPro:IPR011009);_BEST_Arabidopsis_thaliana_protein_match_is:_ABC2_homolog_9_(TAIR:AT2G40090.1);_Has_9535_Blast_hits_to_9504_proteins_in_1790_species:_Archae_-_124;_Bacteria_-_4369;_Metazoa_-_419;_Fungi_-_493;_Plants_-_742;_Viruses_-_14;_Other_Eukaryotes_-_3374_(source:_NCBI_…
AT2G18600.1	1.43724	2.78274	2.04845e-05	0.000584795	AT2G18600.1	Ubiquitin-conjugating_enzyme_family_protein	Ubiquitin-conjugating_enzyme_family_protein;_FUNCTIONS_IN:_ubiquitin-protein_ligase_activity,_small_conjugating_protein_ligase_activity,_acid-amino_acid_ligase_activity,_ATP_binding;_INVOLVED_IN:_regulation_of_protein_metabolic_process,_protein_modification_process,_post-translational_protein_modification;_LOCATED_IN:_cellular_component_unknown;_EXPRESSED_IN:_21_plant_structures;_EXPRESSED_DURING…
AT2G19610.1	1.43706	0.465556	0.00125413	0.0144869	AT2G19610.1	RING/U-box_superfamily_protein	RING/U-box_superfamily_protein;_FUNCTIONS_IN:_zinc_ion_binding;_EXPRESSED_IN:_leaf_whorl,_cotyledon,_flower;_EXPRESSED_DURING:_4_anthesis;_CONTAINS_InterPro_DOMAIN/s:_Zinc_finger,_RING-type,_conserved_site_(InterPro:IPR017907),_Zinc_finger,_C6HC-type_(InterPro:IPR002867),_Zinc_finger,_RING-type_(InterPro:IPR001841);_BEST_Arabidopsis_thaliana_protein_match_is:_RING/U-box_superfamily_protein_(TAIR:…
AT2G39690.1	1.4347	0.932398	0.00148314	0.0162817	AT2G39690.1	Protein_of_unknown_function,_DUF547	Protein_of_unknown_function,_DUF547;_CONTAINS_InterPro_DOMAIN/s:_Protein_of_unknown_function_DUF547_(InterPro:IPR006869);_BEST_Arabidopsis_thaliana_protein_match_is:_Protein_of_unknown_function,_DUF547_(TAIR:AT3G12540.1);_Has_35333_Blast_hits_to_34131_proteins_in_2444_species:_Archae_-_798;_Bacteria_-_22429;_Metazoa_-_974;_Fungi_-_991;_Plants_-_531;_Viruses_-_0;_Other_Eukaryotes_-_9610_(source:_N…
AT1G36180.1	1.43334	4.73742	1.68176e-12	5.0419e-10	AT1G36180.1	acetyl-CoA_carboxylase_2	acetyl-CoA_carboxylase_2_(ACC2)	acetyl-CoA_carboxylase_2_(ACC2);_FUNCTIONS_IN:_acetyl-CoA_carboxylase_activity;_INVOLVED_IN:_metabolic_process,_fatty_acid_biosynthetic_process;_LOCATED_IN:_chloroplast;_EXPRESSED_IN:_14_plant_structures;_EXPRESSED_DURING:_7_growth_stages;_CONTAINS_InterPro_DOMAIN/s:_Acetyl-coenzyme_A_carboxyltransferase,_N-terminal_(InterPro:IPR011762),_Carboxyl_transferase_(InterPro:IPR000022),_Biotin/lipoyl_at…
AT4G28530.1	1.43178	1.83933	0.00558748	0.0422356	AT4G28530.1	NAC_domain_containing_protein_74	NAC_domain_containing_protein_74_(NAC074);_FUNCTIONS_IN:_sequence-specific_DNA_binding_transcription_factor_activity;_INVOLVED_IN:_multicellular_organismal_development,_regulation_of_transcription;_LOCATED_IN:_cellular_component_unknown;_EXPRESSED_IN:_18_plant_structures;_EXPRESSED_DURING:_13_growth_stages;_CONTAINS_InterPro_DOMAIN/s:_No_apical_meristem_(NAM)_protein_(InterPro:IPR003441);_BEST_Ar…
AT1G34760.1	1.42966	2.34284	0.00109892	0.0131057	AT1G34760.1	general_regulatory_factor_11	Encodes_a_14-3-3_protein._Binds_H+-ATPase_in_response_to_blue_light.	general_regulatory_factor_11_(GRF11);_CONTAINS_InterPro_DOMAIN/s:_14-3-3_protein_(InterPro:IPR000308);_BEST_Arabidopsis_thaliana_protein_match_is:_general_regulatory_factor_12_(TAIR:AT1G26480.1);_Has_2677_Blast_hits_to_2669_proteins_in_383_species:_Archae_-_0;_Bacteria_-_0;_Metazoa_-_1260;_Fungi_-_300;_Plants_-_762;_Viruses_-_0;_Other_Eukaryotes_-_355_(source:_NCBI_BLink).
AT1G26770.1	1.4296	3.2451	7.8242e-06	0.000276715	AT1G26770.1	expansin_A10	Encodes_an_expansin._Naming_convention_from_the_Expansin_Working_Group_(Kende_et_al,_Plant_Mol_Bio).__Involved_in_the_formation_of_nematode-induced_syncytia_in_roots_of_Arabidopsis_thaliana.	expansin_A10_(EXPA10);_CONTAINS_InterPro_DOMAIN/s:_Pollen_allergen,_N-terminal_(InterPro:IPR014734),_Rare_lipoprotein_A_(InterPro:IPR005132),_Pollen_allergen/expansin,_C-terminal_(InterPro:IPR007117),_Barwin-related_endoglucanase_(InterPro:IPR009009),_Expansin_(InterPro:IPR002963),_Expansin/Lol_pI_(InterPro:IPR007118),_Expansin_45,_endoglucanase-like_(InterPro:IPR007112);_BEST_Arabidopsis_thalian…
AT5G07010.1	1.42816	3.24953	3.9851e-06	0.000160119	AT5G07010.1	sulfotransferase_2A	Encodes_a_sulfotransferase_that_acts_specifically_on_11-_and_12-hydroxyjasmonic_acid._Transcript_levels_for_this_enzyme_are_increased_by_treatments_with_jasmonic_acid_(JA),_12-hydroxyJA,_JA-isoleucine,_and_12-oxyphytodienoic_acid_(a_JA_precursor).	sulfotransferase_2A_(ST2A);_CONTAINS_InterPro_DOMAIN/s:_Sulfotransferase_domain_(InterPro:IPR000863);_BEST_Arabidopsis_thaliana_protein_match_is:_sulfotransferase_2B_(TAIR:AT5G07000.1);_Has_30201_Blast_hits_to_17322_proteins_in_780_species:_Archae_-_12;_Bacteria_-_1396;_Metazoa_-_17338;_Fungi_-_3422;_Plants_-_5037;_Viruses_-_0;_Other_Eukaryotes_-_2996_(source:_NCBI_BLink).
AT4G01390.1	1.42787	4.128	2.0777e-09	2.77317e-07	AT4G01390.1	TRAF-like_family_protein	TRAF-like_family_protein;_CONTAINS_InterPro_DOMAIN/s:_TRAF-like_(InterPro:IPR008974),_MATH_(InterPro:IPR002083);_BEST_Arabidopsis_thaliana_protein_match_is:_TRAF-like_family_protein_(TAIR:AT4G00780.1);_Has_30201_Blast_hits_to_17322_proteins_in_780_species:_Archae_-_12;_Bacteria_-_1396;_Metazoa_-_17338;_Fungi_-_3422;_Plants_-_5037;_Viruses_-_0;_Other_Eukaryotes_-_2996_(source:_NCBI_BLink).
AT3G28510.1	1.4202	1.06084	0.0024545	0.023667	AT3G28510.1	P-loop_containing_nucleoside_triphosphate_hydrolases_superfamily_protein	P-loop_containing_nucleoside_triphosphate_hydrolases_superfamily_protein;_FUNCTIONS_IN:_nucleoside-triphosphatase_activity,_ATPase_activity,_nucleotide_binding,_ATP_binding;_EXPRESSED_IN:_7_plant_structures;_EXPRESSED_DURING:_LP.06_six_leaves_visible,_LP.04_four_leaves_visible,_4_anthesis,_4_leaf_senescence_stage;_CONTAINS_InterPro_DOMAIN/s:_ATPase,_AAA-type,_core_(InterPro:IPR003959),_ATPase,_AA…
AT1G48260.1	1.41905	3.23609	1.2318e-05	0.000388416	AT1G48260.1	CBL-interacting_protein_kinase__17	Encodes_a_member_of_the_SNF1-related_kinase_(SnRK)_gene_family_(SnRK3.21),_which_has_also_been_reported_as_a_member_of_the_CBL-interacting_protein_kinases_(CIPK17).	CBL-interacting_protein_kinase__17_(CIPK17);_FUNCTIONS_IN:_protein_serine/threonine_kinase_activity,_protein_kinase_activity,_kinase_activity,_ATP_binding;_INVOLVED_IN:_signal_transduction,_protein_amino_acid_phosphorylation;_LOCATED_IN:_cellular_component_unknown;_EXPRESSED_IN:_9_plant_structures;_EXPRESSED_DURING:_LP.04_four_leaves_visible,_4_anthesis;_CONTAINS_InterPro_DOMAIN/s:_Protein_kinase…
AT1G02770.1	1.41599	-0.304303	0.00671504	0.0481797	AT1G02770.1	Protein_of_unknown_function_(DUF626)	Protein_of_unknown_function_(DUF626);_CONTAINS_InterPro_DOMAIN/s:_Protein_of_unknown_function_DUF626,_Arabidopsis_thaliana_(InterPro:IPR006462);_BEST_Arabidopsis_thaliana_protein_match_is:_Protein_of_unknown_function_(DUF626)_(TAIR:AT1G19060.1);_Has_209_Blast_hits_to_208_proteins_in_2_species:_Archae_-_0;_Bacteria_-_0;_Metazoa_-_0;_Fungi_-_0;_Plants_-_209;_Viruses_-_0;_Other_Eukaryotes_-_0_(sourc…
AT1G65570.1	1.41361	3.2895	0.00191828	0.0196023	AT1G65570.1	Pectin_lyase-like_superfamily_protein	Pectin_lyase-like_superfamily_protein;_FUNCTIONS_IN:_polygalacturonase_activity;_INVOLVED_IN:_carbohydrate_metabolic_process;_LOCATED_IN:_endomembrane_system;_CONTAINS_InterPro_DOMAIN/s:_Pectin_lyase_fold/virulence_factor_(InterPro:IPR011050),_Pectin_lyase_fold_(InterPro:IPR012334),_Glycoside_hydrolase,_family_28_(InterPro:IPR000743),_Parallel_beta-helix_repeat_(InterPro:IPR006626);_BEST_Arabidop…
AT5G53450.1	1.4106	7.39717	5.76655e-11	1.14666e-08	AT5G53450.1	OBP3-responsive_gene_1	OBP3-responsive_gene_1_(ORG1);_FUNCTIONS_IN:_structural_molecule_activity,_protein_kinase_activity,_kinase_activity,_ATP_binding;_INVOLVED_IN:_protein_amino_acid_phosphorylation;_LOCATED_IN:_chloroplast;_EXPRESSED_IN:_23_plant_structures;_EXPRESSED_DURING:_13_growth_stages;_CONTAINS_InterPro_DOMAIN/s:_Protein_kinase,_catalytic_domain_(InterPro:IPR000719),_Serine/threonine-protein_kinase_PLK4_(Int…
AT3G47470.1	1.40947	5.74362	5.21742e-06	0.000201623	AT3G47470.1	light-harvesting_chlorophyll-protein_complex_I_subunit_A4	Encodes_a_chlorophyll_a/b-binding_protein_that_is_more_similar_to_the_PSI_Cab_proteins_than_the_PSII_cab_proteins._The_predicted_protein_is_about_20_amino_acids_shorter_than_most_known_Cab_proteins.	light-harvesting_chlorophyll-protein_complex_I_subunit_A4_(LHCA4);_FUNCTIONS_IN:_chlorophyll_binding;_INVOLVED_IN:_response_to_karrikin,_photosynthesis;_LOCATED_IN:_in_7_components;_EXPRESSED_IN:_24_plant_structures;_EXPRESSED_DURING:_14_growth_stages;_CONTAINS_InterPro_DOMAIN/s:_Chlorophyll_A-B_binding_protein_(InterPro:IPR001344);_BEST_Arabidopsis_thaliana_protein_match_is:_photosystem_I_light_…
AT5G57320.1	1.40503	2.57702	5.54623e-05	0.00130373	AT5G57320.1	villin,_putative	villin,_putative;_FUNCTIONS_IN:_actin_binding;_INVOLVED_IN:_cytoskeleton_organization;_LOCATED_IN:_cellular_component_unknown;_EXPRESSED_IN:_petal,_leaf_whorl,_male_gametophyte,_flower,_pollen_tube;_EXPRESSED_DURING:_L_mature_pollen_stage,_M_germinated_pollen_stage,_4_anthesis,_petal_differentiation_and_expansion_stage;_CONTAINS_InterPro_DOMAIN/s:_Gelsolin_(InterPro:IPR007122),_Villin_headpiece_(…
AT4G14780.1	1.39683	2.42382	0.000134271	0.00261132	AT4G14780.1	Protein_kinase_superfamily_protein	Protein_kinase_superfamily_protein;_FUNCTIONS_IN:_protein_serine/threonine/tyrosine_kinase_activity,_kinase_activity;_INVOLVED_IN:_protein_amino_acid_phosphorylation;_LOCATED_IN:_cellular_component_unknown;_EXPRESSED_IN:_7_plant_structures;_EXPRESSED_DURING:_L_mature_pollen_stage,_M_germinated_pollen_stage,_4_anthesis,_petal_differentiation_and_expansion_stage;_CONTAINS_InterPro_DOMAIN/s:_Protein…
AT5G41740.1	1.39286	3.408	4.08176e-05	0.00101715	AT5G41740.1	Disease_resistance_protein_(TIR-NBS-LRR_class)_family	Disease_resistance_protein_(TIR-NBS-LRR_class)_family;_FUNCTIONS_IN:_transmembrane_receptor_activity,_nucleoside-triphosphatase_activity,_nucleotide_binding,_ATP_binding;_INVOLVED_IN:_signal_transduction,_apoptosis,_defense_response,_innate_immune_response;_LOCATED_IN:_intrinsic_to_membrane,_chloroplast;_CONTAINS_InterPro_DOMAIN/s:_ATPase,_AAA+_type,_core_(InterPro:IPR003593),_NB-ARC_(InterPro:IP…
AT4G33770.1	1.38663	3.95105	5.6444e-10	8.66082e-08	AT4G33770.1	Inositol_1,3,4-trisphosphate_5/6-kinase_family_protein	Inositol_1,3,4-trisphosphate_5/6-kinase_family_protein;_FUNCTIONS_IN:_inositol_or_phosphatidylinositol_kinase_activity,_magnesium_ion_binding,_inositol-1,3,4-trisphosphate_5/6-kinase_activity,_inositol_tetrakisphosphate_1-kinase_activity,_ATP_binding;_INVOLVED_IN:_inositol_trisphosphate_metabolic_process;_LOCATED_IN:_intracellular;_EXPRESSED_IN:_21_plant_structures;_EXPRESSED_DURING:_9_growth_sta…
AT5G67370.1	1.38436	4.14751	2.10826e-06	9.42285e-05	AT5G67370.1	Protein_of_unknown_function_(DUF1230)	Protein_of_unknown_function_(DUF1230);_CONTAINS_InterPro_DOMAIN/s:_Protein_of_unknown_function_DUF1230_(InterPro:IPR009631);_BEST_Arabidopsis_thaliana_protein_match_is:_Protein_of_unknown_function_(DUF1230)_(TAIR:AT5G11840.1);_Has_1807_Blast_hits_to_1807_proteins_in_277_species:_Archae_-_0;_Bacteria_-_0;_Metazoa_-_736;_Fungi_-_347;_Plants_-_385;_Viruses_-_0;_Other_Eukaryotes_-_339_(source:_NCBI_B…
AT1G52000.1	1.38094	1.60811	0.00531494	0.0407461	AT1G52000.1	Mannose-binding_lectin_superfamily_protein	Mannose-binding_lectin_superfamily_protein;_FUNCTIONS_IN:_molecular_function_unknown;_INVOLVED_IN:_response_to_salt_stress;_LOCATED_IN:_cellular_component_unknown;_EXPRESSED_IN:_22_plant_structures;_EXPRESSED_DURING:_14_growth_stages;_CONTAINS_InterPro_DOMAIN/s:_Mannose-binding_lectin_(InterPro:IPR001229);_BEST_Arabidopsis_thaliana_protein_match_is:_myrosinase-binding_protein_1_(TAIR:AT1G52040.1)…
AT2G21590.1	1.37804	1.21535	0.00177938	0.01855	AT2G21590.1	Glucose-1-phosphate_adenylyltransferase_family_protein	Encodes_the_large_subunit_of_ADP-glucose_pyrophosphorylase,_the_enzyme_which_catalyzes_the_first_and_limiting_step_in_starch_biosynthesis._The_large_subunit_plays_a_regulatory_role_whereas_the_small_subunit_(ApS)_is_the_catalytic_isoform._Four_isoforms_of_the_large_subunit_(ApL1-4)_have_been_described.	APL4;_CONTAINS_InterPro_DOMAIN/s:_Glucose-1-phosphate_adenylyltransferase_(InterPro:IPR011831),_ADP-glucose_pyrophosphorylase,_conserved_site_(InterPro:IPR005836),_Nucleotidyl_transferase_(InterPro:IPR005835);_BEST_Arabidopsis_thaliana_protein_match_is:_Glucose-1-phosphate_adenylyltransferase_family_protein_(TAIR:AT4G39210.1);_Has_8265_Blast_hits_to_8149_proteins_in_1719_species:_Archae_-_344;_Ba…
AT5G45090.1	1.37796	0.326379	0.00657894	0.0473776	AT5G45090.1	phloem_protein_2-A7	phloem_protein_2-A7_(PP2-A7);_FUNCTIONS_IN:_carbohydrate_binding;_INVOLVED_IN:_signal_transduction,_defense_response,_innate_immune_response;_LOCATED_IN:_intrinsic_to_membrane;_EXPRESSED_IN:_7_plant_structures;_EXPRESSED_DURING:_4_anthesis,_F_mature_embryo_stage,_4_leaf_senescence_stage;_CONTAINS_InterPro_DOMAIN/s:_Toll-Interleukin_receptor_(InterPro:IPR000157);_BEST_Arabidopsis_thaliana_protein_…
AT4G22710.1	1.37768	3.07395	0.00351144	0.0303582	AT4G22710.1	cytochrome_P450,_family_706,_subfamily_A,_polypeptide_2	member_of_CYP706A	cytochrome_P450,_family_706,_subfamily_A,_polypeptide_2_(CYP706A2);_FUNCTIONS_IN:_electron_carrier_activity,_monooxygenase_activity,_iron_ion_binding,_oxygen_binding,_heme_binding;_INVOLVED_IN:_oxidation_reduction,_N-terminal_protein_myristoylation;_LOCATED_IN:_plasma_membrane;_EXPRESSED_IN:_flower,_cultured_cell,_leaf;_CONTAINS_InterPro_DOMAIN/s:_Cytochrome_P450_(InterPro:IPR001128),_Cytochrome_…
AT4G04890.1	1.36917	3.78694	0.000189921	0.003383	AT4G04890.1	protodermal_factor_2	Encodes_a_homeodomain_protein_that_is_expressed_in_the_LI_layer_of_the_vegetative,_floral_and_inflorescence_meristems._Binds_to_the_L1_box_promoter_element_which_is_required_in_some_proteins_for_L1_specific_expression.	protodermal_factor_2_(PDF2);_FUNCTIONS_IN:_DNA_binding,_sequence-specific_DNA_binding_transcription_factor_activity;_INVOLVED_IN:_epidermal_cell_differentiation,_regulation_of_transcription,_DNA-dependent,_cotyledon_development;_LOCATED_IN:_nucleus;_EXPRESSED_IN:_26_plant_structures;_EXPRESSED_DURING:_14_growth_stages;_CONTAINS_InterPro_DOMAIN/s:_Homeobox,_conserved_site_(InterPro:IPR017970),_Hom…
AT3G04070.1	1.36723	3.93325	2.24827e-07	1.51598e-05	AT3G04070.1	NAC_domain_containing_protein_47	NAC_domain_containing_protein_47_(NAC047);_FUNCTIONS_IN:_sequence-specific_DNA_binding_transcription_factor_activity;_INVOLVED_IN:_multicellular_organismal_development,_regulation_of_transcription;_LOCATED_IN:_cellular_component_unknown;_EXPRESSED_IN:_16_plant_structures;_EXPRESSED_DURING:_7_growth_stages;_CONTAINS_InterPro_DOMAIN/s:_No_apical_meristem_(NAM)_protein_(InterPro:IPR003441);_BEST_Ara…
AT5G64060.1	1.36516	0.755598	0.00411548	0.0340631	AT5G64060.1	NAC_domain_containing_protein_103	NAC_domain_containing_protein_103_(NAC103);_FUNCTIONS_IN:_sequence-specific_DNA_binding_transcription_factor_activity;_INVOLVED_IN:_multicellular_organismal_development,_regulation_of_transcription;_LOCATED_IN:_cellular_component_unknown;_EXPRESSED_IN:_9_plant_structures;_EXPRESSED_DURING:_6_growth_stages;_CONTAINS_InterPro_DOMAIN/s:_No_apical_meristem_(NAM)_protein_(InterPro:IPR003441);_BEST_Ara…
AT3G20470.1	1.36343	3.69195	2.18569e-07	1.47891e-05	AT3G20470.1	glycine-rich_protein_5	encodes_a_glycine-rich_protein_that_is_expressed_more_abundantly_in_immature_seed_pods_than_in_stems_and_leaves._Expression_is_not_detected_in_roots_or_flowers.	glycine-rich_protein_5_(GRP5);_Has_299218_Blast_hits_to_51775_proteins_in_2622_species:_Archae_-_740;_Bacteria_-_86710;_Metazoa_-_106696;_Fungi_-_19777;_Plants_-_26257;_Viruses_-_3929;_Other_Eukaryotes_-_55109_(source:_NCBI_BLink).
AT5G01870.1	1.35383	5.1892	9.83628e-05	0.00205886	AT5G01870.1	Bifunctional_inhibitor/lipid-transfer_protein/seed_storage_2S_albumin_superfamily_protein	Predicted_to_encode_a_PR_(pathogenesis-related)_protein.__Belongs_to_the_lipid_transfer_protein_(PR-14)_family_with_the_following_members:___At2g38540/LTP1,_At2g38530/LTP2,_At5g59320/LTP3,_At5g59310/LTP4,_At3g51600/LTP5,_At3g08770/LTP6,_At2g15050/LTP7,_At2g18370/LTP8,_At2g15325/LTP9,_At5g01870/LTP10,_At4g33355/LTP11,_At3g51590/LTP12,_At5g44265/LTP13,_At5g62065/LTP14,_At4g08530/LTP15.	Bifunctional_inhibitor/lipid-transfer_protein/seed_storage_2S_albumin_superfamily_protein;_FUNCTIONS_IN:_lipid_binding;_INVOLVED_IN:_lipid_transport;_LOCATED_IN:_endomembrane_system;_EXPRESSED_IN:_15_plant_structures;_EXPRESSED_DURING:_7_growth_stages;_CONTAINS_InterPro_DOMAIN/s:_Bifunctional_inhibitor/plant_lipid_transfer_protein/seed_storage_(InterPro:IPR016140),_Plant_lipid_transfer_protein/se…
AT1G69710.1	1.35282	1.9526	0.00113665	0.0134568	AT1G69710.1	Regulator_of_chromosome_condensation_(RCC1)_family_with_FYVE_zinc_finger_domain	Regulator_of_chromosome_condensation_(RCC1)_family_with_FYVE_zinc_finger_domain;_FUNCTIONS_IN:_chromatin_binding,_zinc_ion_binding,_Ran_GTPase_binding;_LOCATED_IN:_cellular_component_unknown;_CONTAINS_InterPro_DOMAIN/s:_Zinc_finger,_FYVE-type_(InterPro:IPR000306),_Regulator_of_chromosome_condensation/beta-lactamase-inhibitor_protein_II_(InterPro:IPR009091),_Zinc_finger,_FYVE-related_(InterPro:IPR…
AT2G39010.1	1.35207	4.00212	3.65564e-05	0.000934875	AT2G39010.1	plasma_membrane_intrinsic_protein_2E	plasma_membrane_intrinsic_protein_2E_(PIP2E);_FUNCTIONS_IN:_water_channel_activity;_INVOLVED_IN:_transport,_response_to_nematode;_LOCATED_IN:_plasma_membrane,_membrane;_EXPRESSED_IN:_23_plant_structures;_EXPRESSED_DURING:_13_growth_stages;_CONTAINS_InterPro_DOMAIN/s:_Major_intrinsic_protein,_conserved_site_(InterPro:IPR022357),_Aquaporin_(InterPro:IPR012269),_Major_intrinsic_protein_(InterPro:IPR…
AT3G62680.1	1.35174	5.20154	0.00245799	0.0236889	AT3G62680.1	proline-rich_protein_3	Proline-rich_protein	proline-rich_protein_3_(PRP3);_CONTAINS_InterPro_DOMAIN/s:_Pollen_Ole_e_1_allergen/extensin_(InterPro:IPR006041);_BEST_Arabidopsis_thaliana_protein_match_is:_proline-rich_protein_1_(TAIR:AT1G54970.1);_Has_50468_Blast_hits_to_23098_proteins_in_1486_species:_Archae_-_263;_Bacteria_-_8049;_Metazoa_-_18736;_Fungi_-_5929;_Plants_-_9093;_Viruses_-_1757;_Other_Eukaryotes_-_6641_(source:_NCBI_BLink).
AT4G28080.1	1.34871	6.00454	2.68612e-05	0.000725334	AT4G28080.1	Tetratricopeptide_repeat_(TPR)-like_superfamily_protein	Tetratricopeptide_repeat_(TPR)-like_superfamily_protein;_FUNCTIONS_IN:_binding;_EXPRESSED_IN:_22_plant_structures;_EXPRESSED_DURING:_13_growth_stages;_CONTAINS_InterPro_DOMAIN/s:_Tetratricopeptide-like_helical_(InterPro:IPR011990),_Tetratricopeptide_repeat-containing_(InterPro:IPR013026),_Tetratricopeptide_repeat_(InterPro:IPR019734);_BEST_Arabidopsis_thaliana_protein_match_is:_Tetratricopeptide_…
AT2G35340.1	1.34833	3.98748	7.58241e-08	6.23453e-06	AT2G35340.1	helicase_domain-containing_protein	maternal_effect_embryo_arrest_29_(MEE29);_FUNCTIONS_IN:_helicase_activity,_ATP-dependent_RNA_helicase_activity,_ATP_binding,_ATP-dependent_helicase_activity,_nucleic_acid_binding;_INVOLVED_IN:_embryo_development_ending_in_seed_dormancy;_LOCATED_IN:_endomembrane_system;_EXPRESSED_IN:_22_plant_structures;_EXPRESSED_DURING:_13_growth_stages;_CONTAINS_InterPro_DOMAIN/s:_Helicase-associated_domain_(In…
AT3G50930.1	1.3423	5.67332	8.48144e-05	0.00182225	AT3G50930.1	cytochrome_BC1_synthesis	cytochrome_BC1_synthesis_(BCS1);_FUNCTIONS_IN:_nucleoside-triphosphatase_activity,_ATPase_activity,_nucleotide_binding,_ATP_binding;_LOCATED_IN:_mitochondrion;_EXPRESSED_IN:_24_plant_structures;_EXPRESSED_DURING:_13_growth_stages;_CONTAINS_InterPro_DOMAIN/s:_ATPase,_AAA-type,_core_(InterPro:IPR003959),_ATPase,_AAA+_type,_core_(InterPro:IPR003593),_ATPase,_AAA-type,_conserved_site_(InterPro:IPR003…
AT1G09750.1	1.33849	3.52827	0.00242623	0.0234524	AT1G09750.1	Eukaryotic_aspartyl_protease_family_protein	Eukaryotic_aspartyl_protease_family_protein;_FUNCTIONS_IN:_aspartic-type_endopeptidase_activity;_INVOLVED_IN:_proteolysis;_LOCATED_IN:_apoplast,_cell_wall,_plant-type_cell_wall;_EXPRESSED_IN:_22_plant_structures;_EXPRESSED_DURING:_14_growth_stages;_CONTAINS_InterPro_DOMAIN/s:_Peptidase_aspartic_(InterPro:IPR021109),_Peptidase_aspartic,_catalytic_(InterPro:IPR009007),_Peptidase_A1_(InterPro:IPR001…
AT4G15630.1	1.33595	2.72906	0.000170297	0.00311019	AT4G15630.1	Uncharacterised_protein_family_(UPF0497)	Uncharacterised_protein_family_(UPF0497);_FUNCTIONS_IN:_molecular_function_unknown;_INVOLVED_IN:_biological_process_unknown;_LOCATED_IN:_plasma_membrane;_EXPRESSED_IN:_23_plant_structures;_EXPRESSED_DURING:_13_growth_stages;_CONTAINS_InterPro_DOMAIN/s:_Uncharacterised_protein_family_UPF0497,_trans-membrane_plant_(InterPro:IPR006702),_Uncharacterised_protein_family_UPF0497,_trans-membrane_plant_su…
AT4G00750.1	1.33452	2.43821	0.000159773	0.00296434	AT4G00750.1	S-adenosyl-L-methionine-dependent_methyltransferases_superfamily_protein	S-adenosyl-L-methionine-dependent_methyltransferases_superfamily_protein;_CONTAINS_InterPro_DOMAIN/s:_Protein_of_unknown_function_DUF248,_methyltransferase_putative_(InterPro:IPR004159);_BEST_Arabidopsis_thaliana_protein_match_is:_S-adenosyl-L-methionine-dependent_methyltransferases_superfamily_protein_(TAIR:AT2G45750.1);_Has_1807_Blast_hits_to_1807_proteins_in_277_species:_Archae_-_0;_Bacteria_-…
AT1G34460.1	1.33443	0.495616	0.00597069	0.04433	AT1G34460.1	CYCLIN_B1;5	B1_type_cyclin	CYCLIN_B1;5_(CYCB1;5);_FUNCTIONS_IN:_cyclin-dependent_protein_kinase_regulator_activity;_INVOLVED_IN:_regulation_of_cell_cycle;_LOCATED_IN:_endomembrane_system;_EXPRESSED_IN:_male_gametophyte,_pollen_tube;_EXPRESSED_DURING:_L_mature_pollen_stage,_M_germinated_pollen_stage;_CONTAINS_InterPro_DOMAIN/s:_Cyclin-like_(InterPro:IPR011028),_Cyclin-related_(InterPro:IPR013763),_Cyclin,_N-terminal_(InterP…
AT1G11350.1	1.33394	2.92567	5.86554e-05	0.00135727	AT1G11350.1	S-domain-1_13	S-domain-1_13_(SD1-13);_CONTAINS_InterPro_DOMAIN/s:_Curculin-like_(mannose-binding)_lectin_(InterPro:IPR001480),_Apple-like_(InterPro:IPR003609),_Protein_kinase,_ATP_binding_site_(InterPro:IPR017441),_PAN-2_domain_(InterPro:IPR013227),_Serine/threonine-protein_kinase_domain_(InterPro:IPR002290),_Serine-threonine/tyrosine-protein_kinase_(InterPro:IPR001245),_Serine/threonine-protein_kinase,_active…
AT5G59670.1	1.33087	1.66336	0.00341089	0.0296865	AT5G59670.1	Leucine-rich_repeat_protein_kinase_family_protein	Leucine-rich_repeat_protein_kinase_family_protein;_FUNCTIONS_IN:_kinase_activity;_INVOLVED_IN:_protein_amino_acid_phosphorylation;_LOCATED_IN:_endomembrane_system;_EXPRESSED_IN:_17_plant_structures;_EXPRESSED_DURING:_13_growth_stages;_CONTAINS_InterPro_DOMAIN/s:_Protein_kinase,_ATP_binding_site_(InterPro:IPR017441),_Protein_kinase,_catalytic_domain_(InterPro:IPR000719),_Leucine-rich_repeat_(Inter…
AT1G06350.1	1.32942	0.789331	0.00339711	0.0296194	AT1G06350.1	Fatty_acid_desaturase_family_protein	Fatty_acid_desaturase_family_protein;_FUNCTIONS_IN:_oxidoreductase_activity,_oxidoreductase_activity,_acting_on_paired_donors,_with_oxidation_of_a_pair_of_donors_resulting_in_the_reduction_of_molecular_oxygen_to_two_molecules_of_water;_INVOLVED_IN:_oxidation_reduction,_lipid_metabolic_process;_CONTAINS_InterPro_DOMAIN/s:_Fatty_acid_desaturase,_type_1,_core_(InterPro:IPR015876),_Fatty_acid_desatur…
AT4G36250.1	1.32866	3.77512	1.4455e-06	7.01348e-05	AT4G36250.1	aldehyde_dehydrogenase_3F1	Encodes_a_putative_aldehyde_dehydrogenase._The_gene_is_not_responsive_to_osmotic_stress_and_is_expressed_constitutively_at_a_low_level_in_plantlets_and_root_cultures.	aldehyde_dehydrogenase_3F1_(ALDH3F1);_FUNCTIONS_IN:_3-chloroallyl_aldehyde_dehydrogenase_activity,_aldehyde_dehydrogenase_(NAD)_activity;_INVOLVED_IN:_cellular_aldehyde_metabolic_process,_oxidation_reduction,_metabolic_process;_LOCATED_IN:_endoplasmic_reticulum,_membrane;_EXPRESSED_IN:_24_plant_structures;_EXPRESSED_DURING:_13_growth_stages;_CONTAINS_InterPro_DOMAIN/s:_Aldehyde/histidinol_dehydro…
AT1G77890.1	1.32808	4.8607	1.52234e-10	2.64874e-08	AT1G77890.1	DNA-directed_RNA_polymerase_II_protein	DNA-directed_RNA_polymerase_II_protein;_BEST_Arabidopsis_thaliana_protein_match_is:_DNA-directed_RNA_polymerase_II_protein_(TAIR:AT4G08540.1);_Has_59_Blast_hits_to_57_proteins_in_21_species:_Archae_-_0;_Bacteria_-_4;_Metazoa_-_0;_Fungi_-_3;_Plants_-_46;_Viruses_-_0;_Other_Eukaryotes_-_6_(source:_NCBI_BLink).
AT2G23170.1	1.32612	4.10234	2.42119e-09	3.06375e-07	AT2G23170.1	Auxin-responsive_GH3_family_protein	encodes_an_IAA-amido_synthase_that_conjugates_Asp_and_other_amino_acids_to_auxin_in_vitro.	GH3.3;_CONTAINS_InterPro_DOMAIN/s:_GH3_auxin-responsive_promoter_(InterPro:IPR004993);_BEST_Arabidopsis_thaliana_protein_match_is:_Auxin-responsive_GH3_family_protein_(TAIR:AT4G37390.1);_Has_1734_Blast_hits_to_1530_proteins_in_236_species:_Archae_-_0;_Bacteria_-_610;_Metazoa_-_53;_Fungi_-_2;_Plants_-_676;_Viruses_-_0;_Other_Eukaryotes_-_393_(source:_NCBI_BLink).
AT4G33220.1	1.3164	2.86748	9.77375e-06	0.000328569	AT4G33220.1	pectin_methylesterase_44	pectin_methylesterase_44_(PME44);_FUNCTIONS_IN:_enzyme_inhibitor_activity,_pectinesterase_activity;_INVOLVED_IN:_cell_wall_modification;_LOCATED_IN:_endomembrane_system,_cell_wall,_plant-type_cell_wall;_EXPRESSED_IN:_22_plant_structures;_EXPRESSED_DURING:_13_growth_stages;_CONTAINS_InterPro_DOMAIN/s:_Pectinesterase,_active_site_(InterPro:IPR018040),_Pectin_lyase_fold/virulence_factor_(InterPro:IP…
AT4G08780.1	1.31396	2.72669	0.000297885	0.00482134	AT4G08780.1	Peroxidase_superfamily_protein	Peroxidase_superfamily_protein;_FUNCTIONS_IN:_peroxidase_activity,_heme_binding;_INVOLVED_IN:_oxidation_reduction,_response_to_oxidative_stress;_LOCATED_IN:_vacuole;_EXPRESSED_IN:_embryo,_hypocotyl,_root,_flower,_seed;_EXPRESSED_DURING:_F_mature_embryo_stage,_petal_differentiation_and_expansion_stage,_E_expanded_cotyledon_stage,_D_bilateral_stage;_CONTAINS_InterPro_DOMAIN/s:_Haem_peroxidase_(Inte…
AT3G53090.1	1.31272	5.6433	1.22563e-13	5.42813e-11	AT3G53090.1	ubiquitin-protein_ligase_7	encodes_a_ubiquitin-protein_ligase_containing_a_HECT_domain._There_are_six_other_HECT-domain_UPLs_in_Arabidopsis.	ubiquitin-protein_ligase_7_(UPL7);_CONTAINS_InterPro_DOMAIN/s:_HECT_(InterPro:IPR000569),_IQ_calmodulin-binding_region_(InterPro:IPR000048);_BEST_Arabidopsis_thaliana_protein_match_is:_ubiquitin_protein_ligase_6_(TAIR:AT3G17205.3);_Has_4481_Blast_hits_to_4316_proteins_in_248_species:_Archae_-_0;_Bacteria_-_0;_Metazoa_-_2549;_Fungi_-_797;_Plants_-_365;_Viruses_-_0;_Other_Eukaryotes_-_770_(source:_…
AT3G22968.1	1.30976	3.81085	6.54776e-08	5.47623e-06	AT3G22968.1	conserved_peptide_upstream_open_reading_frame_59	Upstream_open_reading_frames_(uORFs)_are_small_open_reading_frames_found_in_the_5'_UTR_of_a_mature_mRNA,_and_can_potentially_mediate_translational_regulation_of_the_largest,_or_major,_ORF_(mORF)._CPuORF59_represents_a_conserved_upstream_opening_reading_frame_relative_to_major_ORF_AT3G22970.1	conserved_peptide_upstream_open_reading_frame_59_(CPuORF59);_Has_30201_Blast_hits_to_17322_proteins_in_780_species:_Archae_-_12;_Bacteria_-_1396;_Metazoa_-_17338;_Fungi_-_3422;_Plants_-_5037;_Viruses_-_0;_Other_Eukaryotes_-_2996_(source:_NCBI_BLink).
AT1G72920.1	1.30733	2.55058	0.00341537	0.0297122	AT1G72920.1	Toll-Interleukin-Resistance_(TIR)_domain_family_protein	Toll-Interleukin-Resistance_(TIR)_domain_family_protein;_FUNCTIONS_IN:_transmembrane_receptor_activity;_INVOLVED_IN:_response_to_wounding,_defense_response;_LOCATED_IN:_intrinsic_to_membrane;_EXPRESSED_IN:_19_plant_structures;_EXPRESSED_DURING:_10_growth_stages;_CONTAINS_InterPro_DOMAIN/s:_Toll-Interleukin_receptor_(InterPro:IPR000157);_BEST_Arabidopsis_thaliana_protein_match_is:_Toll-Interleukin…
AT1G16905.1	1.3041	2.05359	0.00169267	0.0178764	AT1G16905.1	Curculin-like_(mannose-binding)_lectin_family_protein	Curculin-like_(mannose-binding)_lectin_family_protein;_FUNCTIONS_IN:_sugar_binding;_INVOLVED_IN:_biological_process_unknown;_LOCATED_IN:_endomembrane_system;_CONTAINS_InterPro_DOMAIN/s:_Curculin-like_(mannose-binding)_lectin_(InterPro:IPR001480);_BEST_Arabidopsis_thaliana_protein_match_is:_D-mannose_binding_lectin_protein_with_Apple-like_carbohydrate-binding_domain_(TAIR:AT1G78860.1);_Has_30201_B…
AT3G58270.1	1.30147	3.08925	7.94158e-07	4.23163e-05	AT3G58270.1	Arabidopsis_phospholipase-like_protein_(PEARLI_4)_with_TRAF-like_domain	Arabidopsis_phospholipase-like_protein_(PEARLI_4)_with_TRAF-like_domain;_CONTAINS_InterPro_DOMAIN/s:_TRAF-like_(InterPro:IPR008974),_MATH_(InterPro:IPR002083),_Phospholipase-like,_arabidopsis_(InterPro:IPR007942);_BEST_Arabidopsis_thaliana_protein_match_is:_RESTRICTED_TEV_MOVEMENT_3_(TAIR:AT3G58350.1);_Has_1579_Blast_hits_to_1429_proteins_in_196_species:_Archae_-_9;_Bacteria_-_32;_Metazoa_-_401;_…
AT5G18470.1	1.29696	3.58612	7.52843e-05	0.00165454	AT5G18470.1	Curculin-like_(mannose-binding)_lectin_family_protein	Curculin-like_(mannose-binding)_lectin_family_protein;_FUNCTIONS_IN:_sugar_binding;_INVOLVED_IN:_response_to_karrikin;_LOCATED_IN:_plant-type_cell_wall;_EXPRESSED_IN:_22_plant_structures;_EXPRESSED_DURING:_12_growth_stages;_CONTAINS_InterPro_DOMAIN/s:_Curculin-like_(mannose-binding)_lectin_(InterPro:IPR001480);_BEST_Arabidopsis_thaliana_protein_match_is:_lectin_protein_kinase_family_protein_(TAIR…
AT4G10340.1	1.29538	6.19218	0.00185508	0.0191371	AT4G10340.1	light_harvesting_complex_of_photosystem_II_5	photosystem_II_encoding_the_light-harvesting_chlorophyll_a/b_binding_protein_CP26_of_the_antenna_system_of_the_photosynthetic_apparatus	light_harvesting_complex_of_photosystem_II_5_(LHCB5);_FUNCTIONS_IN:_chlorophyll_binding;_INVOLVED_IN:_response_to_blue_light,_response_to_red_light,_response_to_far_red_light,_photosynthesis,_nonphotochemical_quenching;_LOCATED_IN:_in_9_components;_EXPRESSED_IN:_29_plant_structures;_EXPRESSED_DURING:_14_growth_stages;_CONTAINS_InterPro_DOMAIN/s:_Chlorophyll_A-B_binding_protein_(InterPro:IPR001344…
AT5G56160.1	1.28883	3.51768	1.43496e-06	6.99077e-05	AT5G56160.1	Sec14p-like_phosphatidylinositol_transfer_family_protein	Sec14p-like_phosphatidylinositol_transfer_family_protein;_CONTAINS_InterPro_DOMAIN/s:_Cellular_retinaldehyde-binding/triple_function,_C-terminal_(InterPro:IPR001251),_Cellular_retinaldehyde-binding/triple_function,_N-terminal_(InterPro:IPR008273),_Phosphatidylinositol_transfer_protein-like,_N-terminal_(InterPro:IPR011074);_BEST_Arabidopsis_thaliana_protein_match_is:_Sec14p-like_phosphatidylinosit…
AT1G09170.1	1.28563	3.91802	9.71712e-08	7.62868e-06	AT1G09170.1	P-loop_nucleoside_triphosphate_hydrolases_superfamily_protein_with_CH_(Calponin_Homology)_domain	P-loop_nucleoside_triphosphate_hydrolases_superfamily_protein_with_CH_(Calponin_Homology)_domain;_FUNCTIONS_IN:_microtubule_motor_activity,_ATP_binding;_INVOLVED_IN:_microtubule-based_movement;_EXPRESSED_IN:_shoot,_male_gametophyte,_root,_flower,_pollen_tube;_EXPRESSED_DURING:_L_mature_pollen_stage,_M_germinated_pollen_stage,_4_anthesis;_CONTAINS_InterPro_DOMAIN/s:_Kinesin,_motor_region,_conserve…
AT2G37700.1	1.28445	1.90185	0.00285961	0.0262233	AT2G37700.1	Fatty_acid_hydroxylase_superfamily	Fatty_acid_hydroxylase_superfamily;_FUNCTIONS_IN:_oxidoreductase_activity,_iron_ion_binding,_catalytic_activity;_INVOLVED_IN:_oxidation_reduction,_fatty_acid_biosynthetic_process;_LOCATED_IN:_endoplasmic_reticulum;_CONTAINS_InterPro_DOMAIN/s:_Fatty_acid_hydroxylase_(InterPro:IPR006694),_Uncharacterised_protein,_Wax2_C-terminal_(InterPro:IPR021940);_BEST_Arabidopsis_thaliana_protein_match_is:_Fatt…
AT5G64343.1	1.28407	5.0472	2.75643e-06	0.000117281	AT5G64343.1	conserved_peptide_upstream_open_reading_frame_38	Upstream_open_reading_frames_(uORFs)_are_small_open_reading_frames_found_in_the_5'_UTR_of_a_mature_mRNA,_and_can_potentially_mediate_translational_regulation_of_the_largest,_or_major,_ORF_(mORF)._CPuORF38_represents_a_conserved_upstream_opening_reading_frame_relative_to_major_ORF_AT5G64340.1	conserved_peptide_upstream_open_reading_frame_38_(CPuORF38);_Has_30201_Blast_hits_to_17322_proteins_in_780_species:_Archae_-_12;_Bacteria_-_1396;_Metazoa_-_17338;_Fungi_-_3422;_Plants_-_5037;_Viruses_-_0;_Other_Eukaryotes_-_2996_(source:_NCBI_BLink).
AT2G35260.1	1.28387	3.9362	0.000906878	0.0112634	AT2G35260.1	unknown_protein;_FUNCTIONS_IN:_molecular_function_unknown;_INVOLVED_IN:_biological_process_unknown;_LOCATED_IN:_chloroplast;_EXPRESSED_IN:_21_plant_structures;_EXPRESSED_DURING:_13_growth_stages;_BEST_Arabidopsis_thaliana_protein_match_is:_unknown_protein_(TAIR:AT4G17840.1);_Has_42_Blast_hits_to_42_proteins_in_14_species:_Archae_-_0;_Bacteria_-_0;_Metazoa_-_0;_Fungi_-_0;_Plants_-_42;_Viruses_-_0;…
AT4G08400.1	1.28349	3.43343	0.00229241	0.0224674	AT4G08400.1	Proline-rich_extensin-like_family_protein	Proline-rich_extensin-like_family_protein;_FUNCTIONS_IN:_structural_constituent_of_cell_wall;_INVOLVED_IN:_plant-type_cell_wall_organization;_LOCATED_IN:_cellular_component_unknown;_EXPRESSED_IN:_male_gametophyte;_EXPRESSED_DURING:_M_germinated_pollen_stage;_CONTAINS_InterPro_DOMAIN/s:_Extensin-like_repeat_(InterPro:IPR006706);_BEST_Arabidopsis_thaliana_protein_match_is:_Proline-rich_extensin-lik…
AT3G56710.1	1.27826	2.48265	0.00044588	0.00660248	AT3G56710.1	sigma_factor_binding_protein_1	Sig1_binding_protein;_interacts_with_Sig1R4._As_well_as_Sig1,_SibI_is_imported_into_chloroplasts_and_its_expression_is_light-dependent_in_mature_chloroplasts.	sigma_factor_binding_protein_1_(SIB1);_CONTAINS_InterPro_DOMAIN/s:_VQ_(InterPro:IPR008889);_BEST_Arabidopsis_thaliana_protein_match_is:_VQ_motif-containing_protein_(TAIR:AT2G41180.1);_Has_66_Blast_hits_to_66_proteins_in_11_species:_Archae_-_0;_Bacteria_-_0;_Metazoa_-_0;_Fungi_-_0;_Plants_-_66;_Viruses_-_0;_Other_Eukaryotes_-_0_(source:_NCBI_BLink).
AT5G64110.1	1.27765	1.76018	0.0020494	0.0206071	AT5G64110.1	Peroxidase_superfamily_protein	Peroxidase_superfamily_protein;_FUNCTIONS_IN:_peroxidase_activity,_heme_binding;_INVOLVED_IN:_response_to_oxidative_stress,_oxidation_reduction;_LOCATED_IN:_membrane;_EXPRESSED_IN:_shoot_apex,_shoot,_stamen,_leaf;_EXPRESSED_DURING:_4_anthesis;_CONTAINS_InterPro_DOMAIN/s:_Haem_peroxidase_(InterPro:IPR010255),_Plant_peroxidase_(InterPro:IPR000823),_Peroxidases_heam-ligand_binding_site_(InterPro:IPR…
AT1G73110.1	1.27533	2.84909	0.000584473	0.00809497	AT1G73110.1	P-loop_containing_nucleoside_triphosphate_hydrolases_superfamily_protein	P-loop_containing_nucleoside_triphosphate_hydrolases_superfamily_protein;_FUNCTIONS_IN:_ATPase_activity,_ATP_binding;_LOCATED_IN:_chloroplast_thylakoid_membrane,_chloroplast;_EXPRESSED_IN:_21_plant_structures;_EXPRESSED_DURING:_13_growth_stages;_CONTAINS_InterPro_DOMAIN/s:_ATPase,_AAA-type,_core_(InterPro:IPR003959);_BEST_Arabidopsis_thaliana_protein_match_is:_rubisco_activase_(TAIR:AT2G39730.1);…
AT1G52570.1	1.27492	2.30447	0.000205004	0.0036057	AT1G52570.1	phospholipase_D_alpha_2	member_of_C2-PLD_subfamily	phospholipase_D_alpha_2_(PLDALPHA2);_FUNCTIONS_IN:_phospholipase_D_activity;_INVOLVED_IN:_phosphatidylcholine_metabolic_process,_metabolic_process;_LOCATED_IN:_chloroplast_envelope;_EXPRESSED_IN:_20_plant_structures;_EXPRESSED_DURING:_11_growth_stages;_CONTAINS_InterPro_DOMAIN/s:_C2_calcium/lipid-binding_domain,_CaLB_(InterPro:IPR008973),_Phospholipase_D_(InterPro:IPR015679),_Phospholipase_D,_pla…
AT4G02390.1	1.273	2.88541	1.03356e-05	0.000340219	AT4G02390.1	poly(ADP-ribose)_polymerase	Encodes_a_DNA_dependent_nuclear_poly_(ADP-ribose)_polymerase_(E.C.2.4.2.30),_thought_to_be_involved_in_post-translational_modification_.	poly(ADP-ribose)_polymerase_(PP);_FUNCTIONS_IN:_NAD+_ADP-ribosyltransferase_activity,_nucleic_acid_binding;_INVOLVED_IN:_protein_amino_acid_ADP-ribosylation;_LOCATED_IN:_nucleus;_EXPRESSED_IN:_18_plant_structures;_EXPRESSED_DURING:_13_growth_stages;_CONTAINS_InterPro_DOMAIN/s:_DNA-binding_SAP_(InterPro:IPR003034),_WGR_(InterPro:IPR008893),_Poly(ADP-ribose)_polymerase,_regulatory_domain_(InterPro:…
AT1G27720.1	1.27173	1.89365	0.00154748	0.0167718	AT1G27720.1	TBP-associated_factor_4B	TBP-associated_factor_4B_(TAF4B);_FUNCTIONS_IN:_transcription_initiation_factor_activity;_INVOLVED_IN:_transcription_initiation;_LOCATED_IN:_transcription_factor_TFIID_complex;_EXPRESSED_IN:_6_plant_structures;_EXPRESSED_DURING:_L_mature_pollen_stage,_M_germinated_pollen_stage;_CONTAINS_InterPro_DOMAIN/s:_Transcription_initiation_factor_TFIID_component_TAF4_(InterPro:IPR007900),_RST_domain_of_pla…
AT1G51820.1	1.26576	2.4876	0.000415763	0.00626119	AT1G51820.1	Leucine-rich_repeat_protein_kinase_family_protein	Leucine-rich_repeat_protein_kinase_family_protein;_FUNCTIONS_IN:_kinase_activity;_INVOLVED_IN:_protein_amino_acid_phosphorylation;_LOCATED_IN:_endomembrane_system;_EXPRESSED_IN:_10_plant_structures;_EXPRESSED_DURING:_7_growth_stages;_CONTAINS_InterPro_DOMAIN/s:_Protein_kinase,_ATP_binding_site_(InterPro:IPR017441),_Protein_kinase,_catalytic_domain_(InterPro:IPR000719),_Leucine-rich_repeat_(InterP…
AT1G61520.1	1.26141	5.42935	0.000710559	0.00929931	AT1G61520.1	photosystem_I_light_harvesting_complex_gene_3	PSI_type_III_chlorophyll_a/b-binding_protein_(Lhca3*1)	photosystem_I_light_harvesting_complex_gene_3_(LHCA3);_FUNCTIONS_IN:_chlorophyll_binding;_INVOLVED_IN:_photosynthesis,_light_harvesting,_photosynthesis;_LOCATED_IN:_in_6_components;_EXPRESSED_IN:_24_plant_structures;_EXPRESSED_DURING:_15_growth_stages;_CONTAINS_InterPro_DOMAIN/s:_Chlorophyll_A-B_binding_protein_(InterPro:IPR001344);_BEST_Arabidopsis_thaliana_protein_match_is:_photosystem_I_light_…
AT5G64040.1	1.26062	4.67212	0.00632002	0.0460404	AT5G64040.1	photosystem_I_reaction_center_subunit_PSI-N,_chloroplast,_putative_/_PSI-N,_putative_(PSAN)	Encodes_the_only_subunit_of_photosystem_I_located_entirely_in_the_thylakoid_lumen._May_be_involved_in_the_interaction_between_plastocyanin_and_the_photosystem_I_complex.	PSAN;_FUNCTIONS_IN:_calmodulin_binding;_INVOLVED_IN:_photosynthetic_electron_transport_in_photosystem_I;_LOCATED_IN:_in_6_components;_EXPRESSED_IN:_23_plant_structures;_EXPRESSED_DURING:_13_growth_stages;_CONTAINS_InterPro_DOMAIN/s:_Photosystem_I_reaction_centre_subunit_N_(InterPro:IPR008796);_Has_1807_Blast_hits_to_1807_proteins_in_277_species:_Archae_-_0;_Bacteria_-_0;_Metazoa_-_736;_Fungi_-_34…
AT5G50780.1	1.25796	5.93415	6.03728e-13	2.10087e-10	AT5G50780.1	Histidine_kinase-,_DNA_gyrase_B-,_and_HSP90-like_ATPase_family_protein	Histidine_kinase-,_DNA_gyrase_B-,_and_HSP90-like_ATPase_family_protein;_FUNCTIONS_IN:_ATP_binding;_INVOLVED_IN:_biological_process_unknown;_LOCATED_IN:_cellular_component_unknown;_EXPRESSED_IN:_20_plant_structures;_EXPRESSED_DURING:_12_growth_stages;_CONTAINS_InterPro_DOMAIN/s:_ATPase-like,_ATP-binding_domain_(InterPro:IPR003594);_BEST_Arabidopsis_thaliana_protein_match_is:_Histidine_kinase-,_DNA…
AT5G35790.1	1.25737	3.98008	3.96985e-05	0.000996912	AT5G35790.1	glucose-6-phosphate_dehydrogenase_1	Encodes_a_plastidic_glucose-6-phosphate_dehydrogenase_that_is_sensitive_to_reduction_by_DTT_and_whose_mRNA_is_more_prevalent_in_developing_organs_but_absent_in_the_root.	glucose-6-phosphate_dehydrogenase_1_(G6PD1);_FUNCTIONS_IN:_glucose-6-phosphate_dehydrogenase_activity,_protein_binding;_INVOLVED_IN:_pentose-phosphate_shunt,_oxidative_branch,_glucose_metabolic_process;_LOCATED_IN:_chloroplast;_EXPRESSED_IN:_22_plant_structures;_EXPRESSED_DURING:_13_growth_stages;_CONTAINS_InterPro_DOMAIN/s:_Glucose-6-phosphate_dehydrogenase,_C-terminal_(InterPro:IPR022675),_Gluc…
AT5G47550.1	1.24757	2.54965	0.000166362	0.00304976	AT5G47550.1	Cystatin/monellin_superfamily_protein	Cystatin/monellin_superfamily_protein;_FUNCTIONS_IN:_cysteine-type_endopeptidase_inhibitor_activity;_INVOLVED_IN:_biological_process_unknown;_LOCATED_IN:_cell_wall;_EXPRESSED_IN:_24_plant_structures;_EXPRESSED_DURING:_15_growth_stages;_CONTAINS_InterPro_DOMAIN/s:_Proteinase_inhibitor_I25,_cystatin_(InterPro:IPR000010),_Proteinase_inhibitor_I25,_cystatin,_conserved_region_(InterPro:IPR020381);_BES…
AT3G47250.1	1.23999	2.53136	0.00365783	0.0312495	AT3G47250.1	Plant_protein_of_unknown_function_(DUF247)	Plant_protein_of_unknown_function_(DUF247);_CONTAINS_InterPro_DOMAIN/s:_Protein_of_unknown_function_DUF247,_plant_(InterPro:IPR004158);_BEST_Arabidopsis_thaliana_protein_match_is:_Plant_protein_of_unknown_function_(DUF247)_(TAIR:AT3G47200.2);_Has_1106_Blast_hits_to_1004_proteins_in_19_species:_Archae_-_0;_Bacteria_-_0;_Metazoa_-_0;_Fungi_-_0;_Plants_-_1106;_Viruses_-_0;_Other_Eukaryotes_-_0_(sour…
AT5G66670.1	1.23891	1.5393	0.00224483	0.0221046	AT5G66670.1	Protein_of_unknown_function_(DUF677)	Protein_of_unknown_function_(DUF677);_FUNCTIONS_IN:_molecular_function_unknown;_INVOLVED_IN:_biological_process_unknown;_LOCATED_IN:_chloroplast;_EXPRESSED_IN:_inflorescence_meristem,_hypocotyl,_root;_CONTAINS_InterPro_DOMAIN/s:_Protein_of_unknown_function_DUF677_(InterPro:IPR007749);_BEST_Arabidopsis_thaliana_protein_match_is:_Protein_of_unknown_function_(DUF677)_(TAIR:AT5G66660.1);_Has_1807_Bla…
AT5G43450.1	1.23753	3.36208	2.38884e-05	0.000664071	AT5G43450.1	2-oxoglutarate_(2OG)_and_Fe(II)-dependent_oxygenase_superfamily_protein	encodes_a_protein_whose_sequence_is_similar_to_ACC_oxidase	2-oxoglutarate_(2OG)_and_Fe(II)-dependent_oxygenase_superfamily_protein;_CONTAINS_InterPro_DOMAIN/s:_Oxoglutarate/iron-dependent_oxygenase_(InterPro:IPR005123);_BEST_Arabidopsis_thaliana_protein_match_is:_2-oxoglutarate_(2OG)_and_Fe(II)-dependent_oxygenase_superfamily_protein_(TAIR:AT5G43440.1);_Has_1807_Blast_hits_to_1807_proteins_in_277_species:_Archae_-_0;_Bacteria_-_0;_Metazoa_-_736;_Fungi_-_…
AT3G47480.1	1.23718	1.20828	0.00451786	0.036492	AT3G47480.1	Calcium-binding_EF-hand_family_protein	Calcium-binding_EF-hand_family_protein;_FUNCTIONS_IN:_calcium_ion_binding;_INVOLVED_IN:_biological_process_unknown;_LOCATED_IN:_endomembrane_system;_EXPRESSED_IN:_10_plant_structures;_EXPRESSED_DURING:_9_growth_stages;_CONTAINS_InterPro_DOMAIN/s:_EF-Hand_1,_calcium-binding_site_(InterPro:IPR018247),_EF-HAND_2_(InterPro:IPR018249),_EF-hand-like_domain_(InterPro:IPR011992),_Calcium-binding_EF-hand_…
AT1G69530.1	1.22748	5.70584	8.41186e-07	4.41367e-05	AT1G69530.1	expansin_A1	Member_of_Alpha-Expansin_Gene_Family._Naming_convention_from_the_Expansin_Working_Group_(Kende_et_al,_Plant_Mol_Bio).__Involved_in_the_formation_of_nematode-induced_syncytia_in_roots_of_Arabidopsis_thaliana.	expansin_A1_(EXPA1);_CONTAINS_InterPro_DOMAIN/s:_Pollen_allergen,_N-terminal_(InterPro:IPR014734),_Rare_lipoprotein_A_(InterPro:IPR005132),_Pollen_allergen/expansin,_C-terminal_(InterPro:IPR007117),_Barwin-related_endoglucanase_(InterPro:IPR009009),_Expansin_(InterPro:IPR002963),_Expansin/Lol_pI_(InterPro:IPR007118),_Expansin_45,_endoglucanase-like_(InterPro:IPR007112);_BEST_Arabidopsis_thaliana_…
AT1G09600.1	1.22556	1.28447	0.00324292	0.0286208	AT1G09600.1	Protein_kinase_superfamily_protein	Protein_kinase_superfamily_protein;_FUNCTIONS_IN:_protein_serine/threonine_kinase_activity,_protein_kinase_activity,_kinase_activity,_ATP_binding;_INVOLVED_IN:_protein_amino_acid_phosphorylation,_N-terminal_protein_myristoylation;_LOCATED_IN:_cellular_component_unknown;_EXPRESSED_IN:_18_plant_structures;_EXPRESSED_DURING:_11_growth_stages;_CONTAINS_InterPro_DOMAIN/s:_Protein_kinase,_ATP_binding_s…
AT4G23260.1	1.2218	2.97982	0.000261155	0.00437211	AT4G23260.1	cysteine-rich_RLK_(RECEPTOR-like_protein_kinase)_18	Encodes_a_cysteine-rich_receptor-like_protein_kinase.	cysteine-rich_RLK_(RECEPTOR-like_protein_kinase)_18_(CRK18);_FUNCTIONS_IN:_protein_serine/threonine_kinase_activity,_protein_kinase_activity,_ATP_binding;_INVOLVED_IN:_response_to_abscisic_acid_stimulus;_LOCATED_IN:_endomembrane_system;_EXPRESSED_IN:_14_plant_structures;_EXPRESSED_DURING:_9_growth_stages;_CONTAINS_InterPro_DOMAIN/s:_Protein_kinase,_ATP_binding_site_(InterPro:IPR017441),_Serine/th…
AT2G47240.1	1.21624	3.32064	0.00278014	0.0257371	AT2G47240.1	AMP-dependent_synthetase_and_ligase_family_protein	Encodes_an_acyl-CoA_synthetase_that_acts_on_long-chain_and_very-long-chain_fatty_acids,_involved_in_cuticular_wax_and_cutin_biosynthesis	LONG-CHAIN_ACYL-COA_SYNTHASE_1_(LACS1);_FUNCTIONS_IN:_long-chain_fatty_acid-CoA_ligase_activity,_very_long-chain_fatty_acid-CoA_ligase_activity;_INVOLVED_IN:_fatty_acid_biosynthetic_process,_cutin_biosynthetic_process,_wax_biosynthetic_process;_LOCATED_IN:_cellular_component_unknown;_EXPRESSED_IN:_29_plant_structures;_EXPRESSED_DURING:_13_growth_stages;_CONTAINS_InterPro_DOMAIN/s:_AMP-binding,_co…
AT3G22740.1	1.21545	1.04272	0.00396424	0.033155	AT3G22740.1	homocysteine_S-methyltransferase_3	homocysteine_S-methyltransferase_(HMT3)	homocysteine_S-methyltransferase_3_(HMT3);_FUNCTIONS_IN:_homocysteine_S-methyltransferase_activity;_INVOLVED_IN:_biological_process_unknown;_LOCATED_IN:_plasma_membrane;_EXPRESSED_IN:_16_plant_structures;_EXPRESSED_DURING:_7_growth_stages;_CONTAINS_InterPro_DOMAIN/s:_Homocysteine_S-methyltransferase_(InterPro:IPR003726);_BEST_Arabidopsis_thaliana_protein_match_is:_homocysteine_methyltransferase_2…
AT3G17225.1	1.21537	1.24906	0.00305975	0.027566	AT3G17225.1	Plant_invertase/pectin_methylesterase_inhibitor_superfamily_protein	Plant_invertase/pectin_methylesterase_inhibitor_superfamily_protein;_FUNCTIONS_IN:_enzyme_inhibitor_activity,_pectinesterase_inhibitor_activity,_pectinesterase_activity;_INVOLVED_IN:_biological_process_unknown;_LOCATED_IN:_endomembrane_system;_CONTAINS_InterPro_DOMAIN/s:_Pectinesterase_inhibitor_(InterPro:IPR006501);_BEST_Arabidopsis_thaliana_protein_match_is:_invertase/pectin_methylesterase_inhi…
AT4G23700.1	1.21457	7.00898	1.21756e-14	6.59072e-12	AT4G23700.1	cation/H+_exchanger_17	member_of_Putative_Na+/H+_antiporter_family	cation/H+_exchanger_17_(CHX17);_FUNCTIONS_IN:_monovalent_cation:hydrogen_antiporter_activity,_sodium:hydrogen_antiporter_activity;_INVOLVED_IN:_N-terminal_protein_myristoylation,_cation_transport;_LOCATED_IN:_integral_to_membrane;_EXPRESSED_IN:_stem,_sepal,_root,_leaf,_stamen;_EXPRESSED_DURING:_4_anthesis;_CONTAINS_InterPro_DOMAIN/s:_Cation/H+_exchanger_(InterPro:IPR006153);_BEST_Arabidopsis_thal…
AT2G41510.1	1.21303	2.20444	0.00360782	0.0309308	AT2G41510.1	cytokinin_oxidase/dehydrogenase_1	It_encodes_a_protein_whose_sequence_is_similar_to_cytokinin_oxidase/dehydrogenase,_which_catalyzes_the_degradation_of_cytokinins.	cytokinin_oxidase/dehydrogenase_1_(CKX1);_FUNCTIONS_IN:_cytokinin_dehydrogenase_activity;_INVOLVED_IN:_N-terminal_protein_myristoylation,_cytokinin_catabolic_process,_meristem_development;_LOCATED_IN:_vacuole;_EXPRESSED_IN:_lateral_root,_shoot_apex,_hypocotyl,_root,_flower;_CONTAINS_InterPro_DOMAIN/s:_Cytokinin_dehydrogenase_1,_FAD/cytokinin_binding_domain_(InterPro:IPR015345),_FAD-binding,_type_…
AT1G34060.1	1.20978	2.35562	0.00247872	0.0238414	AT1G34060.1	Pyridoxal_phosphate_(PLP)-dependent_transferases_superfamily_protein	Pyridoxal_phosphate_(PLP)-dependent_transferases_superfamily_protein;_FUNCTIONS_IN:_carbon-sulfur_lyase_activity,_pyridoxal_phosphate_binding,_catalytic_activity;_LOCATED_IN:_endomembrane_system;_CONTAINS_InterPro_DOMAIN/s:_Pyridoxal_phosphate-dependent_transferase,_major_domain_(InterPro:IPR015424),_EGF-like,_alliinase_(InterPro:IPR006947),_Pyridoxal_phosphate-dependent_transferase,_major_region…
AT4G25940.1	1.20805	4.54896	2.38196e-09	3.06375e-07	AT4G25940.1	ENTH/ANTH/VHS_superfamily_protein	ENTH/ANTH/VHS_superfamily_protein;_FUNCTIONS_IN:_phospholipid_binding,_clathrin_binding,_binding,_phosphatidylinositol_binding;_INVOLVED_IN:_clathrin_coat_assembly;_LOCATED_IN:_clathrin_coat;_EXPRESSED_IN:_14_plant_structures;_EXPRESSED_DURING:_10_growth_stages;_CONTAINS_InterPro_DOMAIN/s:_Epsin-like,_N-terminal_(InterPro:IPR013809),_ANTH_(InterPro:IPR011417),_ENTH/VHS_(InterPro:IPR008942),_Clath…
AT5G39670.1	1.20255	3.58928	0.000154489	0.00287814	AT5G39670.1	Calcium-binding_EF-hand_family_protein	Calcium-binding_EF-hand_family_protein;_FUNCTIONS_IN:_calcium_ion_binding;_INVOLVED_IN:_biological_process_unknown;_LOCATED_IN:_cellular_component_unknown;_EXPRESSED_IN:_21_plant_structures;_EXPRESSED_DURING:_13_growth_stages;_CONTAINS_InterPro_DOMAIN/s:_EF-Hand_1,_calcium-binding_site_(InterPro:IPR018247),_EF-HAND_2_(InterPro:IPR018249),_EF-hand-like_domain_(InterPro:IPR011992),_Calcium-binding_…
AT4G29020.1	1.20088	4.60105	2.03183e-05	0.000581413	AT4G29020.1	glycine-rich_protein	glycine-rich_protein;_FUNCTIONS_IN:_molecular_function_unknown;_INVOLVED_IN:_biological_process_unknown;_LOCATED_IN:_endomembrane_system;_EXPRESSED_IN:_22_plant_structures;_EXPRESSED_DURING:_13_growth_stages;_Has_92355_Blast_hits_to_23750_proteins_in_1587_species:_Archae_-_185;_Bacteria_-_38167;_Metazoa_-_25977;_Fungi_-_4591;_Plants_-_7302;_Viruses_-_1155;_Other_Eukaryotes_-_14978_(source:_NCBI_B…
AT5G13400.1	1.19926	1.77513	0.00286207	0.0262233	AT5G13400.1	Major_facilitator_superfamily_protein	Major_facilitator_superfamily_protein;_FUNCTIONS_IN:_transporter_activity;_INVOLVED_IN:_oligopeptide_transport;_LOCATED_IN:_membrane;_EXPRESSED_IN:_21_plant_structures;_EXPRESSED_DURING:_13_growth_stages;_CONTAINS_InterPro_DOMAIN/s:_PTR2_family_proton/oligopeptide_symporter,_conserved_site_(InterPro:IPR018456),_Oligopeptide_transporter_(InterPro:IPR000109),_Major_facilitator_superfamily,_general_…
AT2G26440.1	1.19854	0.851751	0.00573764	0.0430865	AT2G26440.1	Plant_invertase/pectin_methylesterase_inhibitor_superfamily	Plant_invertase/pectin_methylesterase_inhibitor_superfamily;_FUNCTIONS_IN:_enzyme_inhibitor_activity,_pectinesterase_activity;_INVOLVED_IN:_cell_wall_modification;_LOCATED_IN:_endomembrane_system,_cell_wall,_plant-type_cell_wall;_EXPRESSED_IN:_20_plant_structures;_EXPRESSED_DURING:_13_growth_stages;_CONTAINS_InterPro_DOMAIN/s:_Pectinesterase,_active_site_(InterPro:IPR018040),_Pectin_lyase_fold/vi…
AT1G22860.1	1.19675	5.82229	8.98835e-14	4.07339e-11	AT1G22860.1	Vacuolar_sorting_protein_39	Vacuolar_sorting_protein_39;_FUNCTIONS_IN:_small_GTPase_regulator_activity;_INVOLVED_IN:_biological_process_unknown;_LOCATED_IN:_cellular_component_unknown;_EXPRESSED_IN:_22_plant_structures;_EXPRESSED_DURING:_13_growth_stages;_CONTAINS_InterPro_DOMAIN/s:_Citron-like_(InterPro:IPR001180),_Vacuolar_sorting_protein_39/Transforming_growth_factor__beta_receptor-associated_domain_1_(InterPro:IPR019452…
AT5G41750.1	1.19657	4.05345	0.00153435	0.0166852	AT5G41750.1	Disease_resistance_protein_(TIR-NBS-LRR_class)_family	Disease_resistance_protein_(TIR-NBS-LRR_class)_family;_FUNCTIONS_IN:_transmembrane_receptor_activity,_nucleoside-triphosphatase_activity,_nucleotide_binding,_ATP_binding;_INVOLVED_IN:_signal_transduction,_defense_response,_apoptosis,_innate_immune_response;_LOCATED_IN:_intrinsic_to_membrane;_CONTAINS_InterPro_DOMAIN/s:_ATPase,_AAA+_type,_core_(InterPro:IPR003593),_NB-ARC_(InterPro:IPR002182),_Tol…
AT4G13250.1	1.19583	4.43051	9.97903e-06	0.000333553	AT4G13250.1	NAD(P)-binding_Rossmann-fold_superfamily_protein	Encodes_a_chlorophyll_b_reductase_involved_in_the_degradation_of_chlorophyll_b_and_LHCII_(light_harvesting_complex_II).	NON-YELLOW_COLORING_1_(NYC1);_CONTAINS_InterPro_DOMAIN/s:_NAD(P)-binding_domain_(InterPro:IPR016040),_Glucose/ribitol_dehydrogenase_(InterPro:IPR002347),_Short-chain_dehydrogenase/reductase_SDR_(InterPro:IPR002198);_BEST_Arabidopsis_thaliana_protein_match_is:_NYC1-like_(TAIR:AT5G04900.1);_Has_30201_Blast_hits_to_17322_proteins_in_780_species:_Archae_-_12;_Bacteria_-_1396;_Metazoa_-_17338;_Fungi_-…
AT1G14270.1	1.19549	3.84703	7.23021e-07	3.896e-05	AT1G14270.1	CAAX_amino_terminal_protease_family_protein	CAAX_amino_terminal_protease_family_protein;_INVOLVED_IN:_proteolysis;_LOCATED_IN:_membrane;_EXPRESSED_IN:_24_plant_structures;_EXPRESSED_DURING:_15_growth_stages;_CONTAINS_InterPro_DOMAIN/s:_Abortive_infection_protein_(InterPro:IPR003675);_BEST_Arabidopsis_thaliana_protein_match_is:_CAAX_amino_terminal_protease_family_protein_(TAIR:AT5G60750.1);_Has_3763_Blast_hits_to_3760_proteins_in_994_specie…
AT4G10060.1	1.19418	3.10893	0.00255007	0.0243356	AT4G10060.1	Beta-glucosidase,_GBA2_type_family_protein	Beta-glucosidase,_GBA2_type_family_protein;_FUNCTIONS_IN:_catalytic_activity,_glucosylceramidase_activity;_INVOLVED_IN:_glucosylceramide_catabolic_process,_sphingolipid_metabolic_process;_LOCATED_IN:_vacuole;_EXPRESSED_IN:_21_plant_structures;_EXPRESSED_DURING:_13_growth_stages;_CONTAINS_InterPro_DOMAIN/s:_Glucosylceramidase_(InterPro:IPR006775),_Six-hairpin_glycosidase-like_(InterPro:IPR008928),…
AT2G30575.1	1.19343	4.42486	3.53839e-09	4.17895e-07	AT2G30575.1	los_glycosyltransferase_5	Encodes_a_protein_with__putative_galacturonosyltransferase_activity.	los_glycosyltransferase_5_(LGT5);_FUNCTIONS_IN:_polygalacturonate_4-alpha-galacturonosyltransferase_activity,_transferase_activity,_transferring_glycosyl_groups;_INVOLVED_IN:_carbohydrate_biosynthetic_process;_LOCATED_IN:_endomembrane_system;_CONTAINS_InterPro_DOMAIN/s:_Glycosyl_transferase,_family_8_(InterPro:IPR002495);_BEST_Arabidopsis_thaliana_protein_match_is:_galacturonosyltransferase_6_(TA…
AT3G27670.1	1.19299	6.1789	5.26365e-15	3.10826e-12	AT3G27670.1	ARM_repeat_superfamily_protein	A_novel_protein,_did_not_show_high_similarity_to_any_protein_of_known_function;_reveals_a_novel_genetic_connection_between_lipid_synthesis_and_embryo_development._Expressed_in_all_tissues_examined_including_leaves,_flowers,_roots,_stems,_and_siliques,_but_accumulation_levels_were_not_correlated_with_the_degree_to_which_different_organs_appeared_affected_by_the_mutation._Mutant_plants_showed_alter…	RESURRECTION1_(RST1);_FUNCTIONS_IN:_binding;_INVOLVED_IN:_cuticle_hydrocarbon_biosynthetic_process,_embryo_development_ending_in_seed_dormancy;_EXPRESSED_IN:_24_plant_structures;_EXPRESSED_DURING:_13_growth_stages;_CONTAINS_InterPro_DOMAIN/s:_Armadillo-type_fold_(InterPro:IPR016024);_Has_92_Blast_hits_to_88_proteins_in_41_species:_Archae_-_0;_Bacteria_-_0;_Metazoa_-_50;_Fungi_-_0;_Plants_-_29;_Vi…
AT3G11570.1	1.19089	2.10378	0.00160022	0.0171715	AT3G11570.1	TRICHOME_BIREFRINGENCE-LIKE_8	Encodes_a_member_of_the_TBL_(TRICHOME_BIREFRINGENCE-LIKE)_gene_family_containing_a_plant-specific_DUF231_(domain_of_unknown_function)_domain._TBL_gene_family_has_46_members,_two_of_which_(TBR/AT5G06700_and_TBL3/AT5G01360)_have_been_shown_to_be_involved_in_the_synthesis_and_deposition_of_secondary_wall_cellulose,_presumably_by_influencing_the_esterification_state_of_pectic_polymers._A_nomenclature…	TRICHOME_BIREFRINGENCE-LIKE_8_(TBL8);_CONTAINS_InterPro_DOMAIN/s:_Protein_of_unknown_function_DUF231,_plant_(InterPro:IPR004253);_BEST_Arabidopsis_thaliana_protein_match_is:_TRICHOME_BIREFRINGENCE-LIKE_9_(TAIR:AT5G06230.1);_Has_1362_Blast_hits_to_1341_proteins_in_32_species:_Archae_-_0;_Bacteria_-_0;_Metazoa_-_0;_Fungi_-_6;_Plants_-_1353;_Viruses_-_0;_Other_Eukaryotes_-_3_(source:_NCBI_BLink).
AT5G49190.1	1.18973	1.71225	0.00229436	0.0224674	AT5G49190.1	sucrose_synthase_2	Encodes_a_sucrose_synthase_(SUS2)._The_activity_of_the_enzyme_could_not_be_assayed_as_proved_to_be_insoluble_(PMID_17257168)._However,_analyses_of_an_sus2_mutant_revealed_a_deficiency_in_sucrose_synthase_activity_12_and_15_days_after_flowering._There_are_some_reports_that_SUS2_transcript_levels_are_increased_in_leaves_specifically_by_O(2)_deficiency_whereas_other_reports_indicate_that_SUS2_is_exp…	sucrose_synthase_2_(SUS2);_FUNCTIONS_IN:_UDP-glycosyltransferase_activity,_sucrose_synthase_activity,_transferase_activity,_transferring_glycosyl_groups;_INVOLVED_IN:_sucrose_biosynthetic_process,_seed_maturation,_response_to_hypoxia,_sucrose_metabolic_process,_starch_metabolic_process;_LOCATED_IN:_cytosol,_plastid,_membrane,_plant-type_cell_wall;_EXPRESSED_IN:_6_plant_structures;_CONTAINS_InterP…
AT1G27950.1	1.18898	4.60888	7.68103e-08	6.23668e-06	AT1G27950.1	glycosylphosphatidylinositol-anchored_lipid_protein_transfer_1	Encodes_LTPG1,_a_lipid_transfer_protein_with_a_predicted_GPI_(glycosylphosphatidylinositol)-anchor_domain.__Localized_in_the_plasma_membrane._Disruption_of_the_LTPG1_gene_causes_alterations_of_cuticular_lipid_composition,_but_no_significant_changes_on_total_wax_and_cutin_monomer_loads_are_seen.	glycosylphosphatidylinositol-anchored_lipid_protein_transfer_1_(LTPG1);_FUNCTIONS_IN:_molecular_function_unknown;_INVOLVED_IN:_lipid_transport;_LOCATED_IN:_anchored_to_plasma_membrane,_plasma_membrane,_anchored_to_membrane;_EXPRESSED_IN:_24_plant_structures;_EXPRESSED_DURING:_13_growth_stages;_CONTAINS_InterPro_DOMAIN/s:_Bifunctional_inhibitor/plant_lipid_transfer_protein/seed_storage_(InterPro:I…
AT3G09660.1	1.18828	3.06046	1.62651e-05	0.000485386	AT3G09660.1	minichromosome_maintenance_8	minichromosome_maintenance_8_(MCM8);_FUNCTIONS_IN:_nucleoside-triphosphatase_activity,_DNA-dependent_ATPase_activity,_DNA_binding,_nucleotide_binding,_ATP_binding;_INVOLVED_IN:_DNA-dependent_DNA_replication_initiation,_DNA_replication;_LOCATED_IN:_cellular_component_unknown;_EXPRESSED_IN:_shoot_apex,_embryo,_flower,_seed;_EXPRESSED_DURING:_F_mature_embryo_stage,_petal_differentiation_and_expansio…
AT3G04320.1	1.18815	3.92288	3.02111e-06	0.000126335	AT3G04320.1	Kunitz_family_trypsin_and_protease_inhibitor_protein	Kunitz_family_trypsin_and_protease_inhibitor_protein;_FUNCTIONS_IN:_endopeptidase_inhibitor_activity;_INVOLVED_IN:_biological_process_unknown;_LOCATED_IN:_endomembrane_system;_CONTAINS_InterPro_DOMAIN/s:_Proteinase_inhibitor_I3,_Kunitz_legume_(InterPro:IPR002160),_Kunitz_inhibitor_ST1-like_(InterPro:IPR011065);_BEST_Arabidopsis_thaliana_protein_match_is:_Kunitz_family_trypsin_and_protease_inhibit…
AT5G05940.1	1.18582	2.95064	0.000122872	0.00243334	AT5G05940.1	ROP_guanine_nucleotide_exchange_factor_5	Encodes_a_member_of_KPP-like_gene_family,_homolog_of_KPP_(kinase_partner_protein)_gene_in_tomato.__Also_a_member_of_the_RopGEF_(guanine_nucleotide_exchange_factor)_family,_containing_the_novel_PRONE_domain_(plant-specific_Rop_nucleotide_exchanger),_which_is_exclusively_active_towards_members_of_the_Rop_subfamily.	ROP_guanine_nucleotide_exchange_factor_5_(ROPGEF5);_CONTAINS_InterPro_DOMAIN/s:_Rop_nucleotide_exchanger,_PRONE_(InterPro:IPR005512);_BEST_Arabidopsis_thaliana_protein_match_is:_RHO_guanyl-nucleotide_exchange_factor_7_(TAIR:AT5G02010.1);_Has_303_Blast_hits_to_301_proteins_in_15_species:_Archae_-_0;_Bacteria_-_0;_Metazoa_-_0;_Fungi_-_0;_Plants_-_303;_Viruses_-_0;_Other_Eukaryotes_-_0_(source:_NCBI…
AT1G72930.1	1.18423	2.59163	0.00124812	0.0144473	AT1G72930.1	toll/interleukin-1_receptor-like	Toll/interleukin-1_receptor-like_protein_(TIR)_mRNA,	toll/interleukin-1_receptor-like_(TIR);_FUNCTIONS_IN:_transmembrane_receptor_activity;_INVOLVED_IN:_signal_transduction,_defense_response,_innate_immune_response;_LOCATED_IN:_intrinsic_to_membrane;_CONTAINS_InterPro_DOMAIN/s:_Toll-Interleukin_receptor_(InterPro:IPR000157);_BEST_Arabidopsis_thaliana_protein_match_is:_Toll-Interleukin-Resistance_(TIR)_domain-containing_protein_(TAIR:AT1G72910.1);_H…
AT5G49360.1	1.18081	6.02587	1.48466e-06	7.14358e-05	AT5G49360.1	beta-xylosidase_1	Encodes_a_bifunctional_{beta}-D-xylosidase/{alpha}-L-arabinofuranosidase_required_for_pectic_arabinan_modification.__Located_in_the_extracellular_matrix._Gene_is_expressed_specifically_in_tissues_undergoing_secondary_wall_thickening._This_is_a_member_of_glycosyl_hydrolase_family_3_and_has_six_other_closely_related_members.	beta-xylosidase_1_(BXL1);_FUNCTIONS_IN:_alpha-N-arabinofuranosidase_activity,_hydrolase_activity,_hydrolyzing_O-glycosyl_compounds;_INVOLVED_IN:_seed_coat_development;_LOCATED_IN:_apoplast,_plant-type_cell_wall;_EXPRESSED_IN:_25_plant_structures;_EXPRESSED_DURING:_13_growth_stages;_CONTAINS_InterPro_DOMAIN/s:_Glycoside_hydrolase,_family_3,_N-terminal_(InterPro:IPR001764),_Glycoside_hydrolase,_fam…
AT1G35210.1	1.1798	2.75499	0.00339709	0.0296194	AT1G35210.1	unknown_protein;_FUNCTIONS_IN:_molecular_function_unknown;_INVOLVED_IN:_biological_process_unknown;_LOCATED_IN:_chloroplast;_EXPRESSED_IN:_14_plant_structures;_EXPRESSED_DURING:_9_growth_stages;_CONTAINS_InterPro_DOMAIN/s:_Protein_of_unknown_function_DUF740_(InterPro:IPR008004);_BEST_Arabidopsis_thaliana_protein_match_is:_unknown_protein_(TAIR:AT1G22470.1);_Has_83_Blast_hits_to_83_proteins_in_12_…
AT3G51600.1	1.17707	3.27267	0.000411391	0.00621163	AT3G51600.1	lipid_transfer_protein_5	Predicted_to_encode_a_PR_(pathogenesis-related)_protein.__Belongs_to_the_lipid_transfer_protein_(PR-14)_family_with_the_following_members:___At2g38540/LTP1,_At2g38530/LTP2,_At5g59320/LTP3,_At5g59310/LTP4,_At3g51600/LTP5,_At3g08770/LTP6,_At2g15050/LTP7,_At2g18370/LTP8,_At2g15325/LTP9,_At5g01870/LTP10,_At4g33355/LTP11,_At3g51590/LTP12,_At5g44265/LTP13,_At5g62065/LTP14,_At4g08530/LTP15.	lipid_transfer_protein_5_(LTP5);_FUNCTIONS_IN:_lipid_transporter_activity;_INVOLVED_IN:_lipid_transport;_LOCATED_IN:_cell_wall;_EXPRESSED_IN:_21_plant_structures;_EXPRESSED_DURING:_13_growth_stages;_CONTAINS_InterPro_DOMAIN/s:_Bifunctional_inhibitor/plant_lipid_transfer_protein/seed_storage_(InterPro:IPR016140),_Plant_lipid_transfer_protein/seed_storage/trypsin-alpha_amylase_inhibitor_(InterPro:I…
AT3G27650.1	1.17688	3.41746	1.09921e-05	0.000357007	AT3G27650.1	LOB_domain-containing_protein_25	LOB_domain-containing_protein_25_(LBD25);_CONTAINS_InterPro_DOMAIN/s:_Lateral_organ_boundaries,_LOB_(InterPro:IPR004883);_BEST_Arabidopsis_thaliana_protein_match_is:_Lateral_organ_boundaries_(LOB)_domain_family_protein_(TAIR:AT5G63090.4);_Has_960_Blast_hits_to_955_proteins_in_25_species:_Archae_-_0;_Bacteria_-_0;_Metazoa_-_0;_Fungi_-_0;_Plants_-_960;_Viruses_-_0;_Other_Eukaryotes_-_0_(source:_NCB…
AT1G14660.1	1.17641	3.79671	6.98133e-08	5.78916e-06	AT1G14660.1	Na+/H+_exchanger_8	member_of_putative_Na+/H+_antiporter_(AtNHX)_family._Functions_as_a_plasma_membrane_Li+/H+_antiporter._Involved_in_Li+_efflux_and_detoxification.	Na+/H+_exchanger_8_(NHX8);_CONTAINS_InterPro_DOMAIN/s:_Cation/H+_exchanger,_conserved_region_(InterPro:IPR018422),_Cation/H+_exchanger_(InterPro:IPR006153),_Na+/H+_exchanger,_isoforms_7/8,_conserved_region_(InterPro:IPR018418);_BEST_Arabidopsis_thaliana_protein_match_is:_sodium_proton_exchanger,_putative_(NHX7)_(SOS1)_(TAIR:AT2G01980.1);_Has_7911_Blast_hits_to_7887_proteins_in_1969_species:_Archa…
AT1G65800.1	1.17554	1.69322	0.00275826	0.025632	AT1G65800.1	receptor_kinase_2	encodes_a_putative_receptor-like_serine/threonine_protein_kinases_that_is_similar_to_brassica_self-incompatibility_(S)_locus._expressed_in_specifically_in_cotyledons,_leaves,_and_sepals,_in_correlation_with_the_maturation_of_these_structures.	receptor_kinase_2_(RK2);_CONTAINS_InterPro_DOMAIN/s:_Curculin-like_(mannose-binding)_lectin_(InterPro:IPR001480),_Apple-like_(InterPro:IPR003609),_PAN-2_domain_(InterPro:IPR013227),_Protein_kinase,_ATP_binding_site_(InterPro:IPR017441),_S-locus_receptor_kinase,_C-terminal_(InterPro:IPR021820),_Serine/threonine-protein_kinase_domain_(InterPro:IPR002290),_Serine-threonine/tyrosine-protein_kinase_(I…
AT1G76630.1	1.17496	6.15539	4.1556e-13	1.52793e-10	AT1G76630.1	Tetratricopeptide_repeat_(TPR)-like_superfamily_protein	Tetratricopeptide_repeat_(TPR)-like_superfamily_protein;_FUNCTIONS_IN:_binding;_INVOLVED_IN:_biological_process_unknown;_LOCATED_IN:_cellular_component_unknown;_EXPRESSED_IN:_15_plant_structures;_EXPRESSED_DURING:_6_growth_stages;_CONTAINS_InterPro_DOMAIN/s:_Tetratricopeptide_TPR-1_(InterPro:IPR001440),_Tetratricopeptide-like_helical_(InterPro:IPR011990),_Tetratricopeptide_repeat-containing_(Inte…
AT1G64930.1	1.16973	2.5353	0.00266396	0.0250646	AT1G64930.1	cytochrome_P450,_family_87,_subfamily_A,_polypeptide_7	member_of_CYP89A	cytochrome_P450,_family_87,_subfamily_A,_polypeptide_7_(CYP89A7);_FUNCTIONS_IN:_electron_carrier_activity,_monooxygenase_activity,_iron_ion_binding,_oxygen_binding,_heme_binding;_INVOLVED_IN:_oxidation_reduction;_CONTAINS_InterPro_DOMAIN/s:_Cytochrome_P450_(InterPro:IPR001128),_Cytochrome_P450,_conserved_site_(InterPro:IPR017972),_Cytochrome_P450,_E-class,_group_I_(InterPro:IPR002401);_BEST_Arabi…
AT1G48598.1	1.16575	4.56737	0.00392148	0.0328999	AT1G48598.1	conserved_peptide_upstream_open_reading_frame_31	Upstream_open_reading_frames_(uORFs)_are_small_open_reading_frames_found_in_the_5'_UTR_of_a_mature_mRNA,_and_can_potentially_mediate_translational_regulation_of_the_largest,_or_major,_ORF_(mORF)._CPuORF31_represents_a_conserved_upstream_opening_reading_frame_relative_to_major_ORF_AT1G48600.1	conserved_peptide_upstream_open_reading_frame_31_(CPuORF31);_Has_30201_Blast_hits_to_17322_proteins_in_780_species:_Archae_-_12;_Bacteria_-_1396;_Metazoa_-_17338;_Fungi_-_3422;_Plants_-_5037;_Viruses_-_0;_Other_Eukaryotes_-_2996_(source:_NCBI_BLink).
AT3G60330.1	1.16405	4.12234	7.13265e-05	0.00158308	AT3G60330.1	H(+)-ATPase_7	H(+)-ATPase_7_(HA7);_FUNCTIONS_IN:_hydrogen-exporting_ATPase_activity,_phosphorylative_mechanism;_INVOLVED_IN:_cation_transport,_metabolic_process,_ATP_biosynthetic_process;_LOCATED_IN:_plasma_membrane;_EXPRESSED_IN:_7_plant_structures;_EXPRESSED_DURING:_L_mature_pollen_stage,_M_germinated_pollen_stage,_4_anthesis,_petal_differentiation_and_expansion_stage;_CONTAINS_InterPro_DOMAIN/s:_ATPase,_P-t…
AT4G12030.1	1.15951	4.98737	9.74773e-08	7.62868e-06	AT4G12030.1	bile_acid_transporter_5	Required_for_the_biosynthesis_of_methionine-derived_glucosinolates._Involved_in_the__transport_of_2-keto_acids_between_chloroplasts_and_the_cytosol.	bile_acid_transporter_5_(BAT5);_CONTAINS_InterPro_DOMAIN/s:_Bile_acid:sodium_symporter_(InterPro:IPR002657);_BEST_Arabidopsis_thaliana_protein_match_is:_Sodium_Bile_acid_symporter_family_(TAIR:AT4G22840.1);_Has_30201_Blast_hits_to_17322_proteins_in_780_species:_Archae_-_12;_Bacteria_-_1396;_Metazoa_-_17338;_Fungi_-_3422;_Plants_-_5037;_Viruses_-_0;_Other_Eukaryotes_-_2996_(source:_NCBI_BLink).
AT2G14080.1	1.15794	2.27604	0.000906804	0.0112634	AT2G14080.1	Disease_resistance_protein_(TIR-NBS-LRR_class)_family	Disease_resistance_protein_(TIR-NBS-LRR_class)_family;_FUNCTIONS_IN:_transmembrane_receptor_activity,_nucleoside-triphosphatase_activity,_nucleotide_binding,_ATP_binding;_INVOLVED_IN:_signal_transduction,_apoptosis,_defense_response,_innate_immune_response;_LOCATED_IN:_intrinsic_to_membrane,_endomembrane_system;_EXPRESSED_IN:_19_plant_structures;_EXPRESSED_DURING:_13_growth_stages;_CONTAINS_Inter…
AT2G42750.1	1.15497	5.36751	2.91735e-08	2.68163e-06	AT2G42750.1	DNAJ_heat_shock_N-terminal_domain-containing_protein	DNAJ_heat_shock_N-terminal_domain-containing_protein;_FUNCTIONS_IN:_unfolded_protein_binding,_heat_shock_protein_binding;_INVOLVED_IN:_protein_folding;_LOCATED_IN:_chloroplast;_EXPRESSED_IN:_22_plant_structures;_EXPRESSED_DURING:_13_growth_stages;_CONTAINS_InterPro_DOMAIN/s:_Molecular_chaperone,_heat_shock_protein,_Hsp40,_DnaJ_(InterPro:IPR015609),_4Fe-4S_ferredoxin,_iron-sulpur_binding_domain_(I…
AT1G61820.1	1.15241	7.11646	3.96242e-13	1.48492e-10	AT1G61820.1	beta_glucosidase_46	beta_glucosidase_46_(BGLU46);_FUNCTIONS_IN:_cation_binding,_hydrolase_activity,_hydrolyzing_O-glycosyl_compounds,_catalytic_activity;_INVOLVED_IN:_lignin_biosynthetic_process;_LOCATED_IN:_endomembrane_system;_EXPRESSED_IN:_12_plant_structures;_EXPRESSED_DURING:_4_anthesis,_F_mature_embryo_stage,_petal_differentiation_and_expansion_stage,_E_expanded_cotyledon_stage,_D_bilateral_stage;_CONTAINS_Int…
AT2G19400.1	1.14997	1.32844	0.00548259	0.0415841	AT2G19400.1	AGC_(cAMP-dependent,_cGMP-dependent_and_protein_kinase_C)_kinase_family_protein	AGC_(cAMP-dependent,_cGMP-dependent_and_protein_kinase_C)_kinase_family_protein;_FUNCTIONS_IN:_kinase_activity;_INVOLVED_IN:_protein_amino_acid_phosphorylation;_LOCATED_IN:_cellular_component_unknown;_EXPRESSED_IN:_9_plant_structures;_EXPRESSED_DURING:_6_growth_stages;_CONTAINS_InterPro_DOMAIN/s:_Protein_kinase,_ATP_binding_site_(InterPro:IPR017441),_Serine/threonine-protein_kinase_domain_(InterP…
AT3G52840.1	1.14939	4.90416	2.88836e-08	2.66756e-06	AT3G52840.1	beta-galactosidase_2	beta-galactosidase_2_(BGAL2);_FUNCTIONS_IN:_cation_binding,_beta-galactosidase_activity,_hydrolase_activity,_hydrolyzing_O-glycosyl_compounds,_catalytic_activity;_INVOLVED_IN:_lactose_catabolic_process,_using_glucoside_3-dehydrogenase,_carbohydrate_metabolic_process,_lactose_catabolic_process_via_UDP-galactose,_lactose_catabolic_process;_LOCATED_IN:_apoplast;_EXPRESSED_IN:_26_plant_structures;_EX…
AT1G44446.1	1.14883	3.63123	0.000153462	0.00286173	AT1G44446.1	Pheophorbide_a_oxygenase_family_protein_with_Rieske_[2Fe-2S]_domain	Encodes_chlorophyllide_<i>a</i>_oxygenase_which_converts_chlorophyllide_<i>a</i>_to_chlorophyllide_<i>b</i>_by_catalyzing_two_successive_hydroxylations_at_the_7-methyl_group_of_chlorophyllide_<i>a</i>_.__Mutants_are_deficient_in_pigments_that_associate_with_thylakoid_membrane_proteins,_lacking_chlorophyll_<i>b</i>_and_light-harvesting_proteins_of_photosystem_II._The_protein_was_shown_through_cros…	CHLORINA_1_(CH1);_CONTAINS_InterPro_DOMAIN/s:_Rieske_[2Fe-2S]_iron-sulphur_domain_(InterPro:IPR017941),_Aromatic-ring-hydroxylating_dioxygenase,_2Fe-2S-binding_site_(InterPro:IPR015881),_Pheophorbide_a_oxygenase_(InterPro:IPR013626);_BEST_Arabidopsis_thaliana_protein_match_is:_translocon_at_the_inner_envelope_membrane_of_chloroplasts_55-II_(TAIR:AT2G24820.1);_Has_6355_Blast_hits_to_6353_proteins_…
AT4G19370.1	1.14821	3.21414	0.00018198	0.00327481	AT4G19370.1	Protein_of_unknown_function_(DUF1218)	Protein_of_unknown_function_(DUF1218);_FUNCTIONS_IN:_molecular_function_unknown;_INVOLVED_IN:_biological_process_unknown;_LOCATED_IN:_endomembrane_system;_EXPRESSED_IN:_9_plant_structures;_EXPRESSED_DURING:_LP.06_six_leaves_visible,_LP.04_four_leaves_visible,_4_anthesis,_petal_differentiation_and_expansion_stage;_CONTAINS_InterPro_DOMAIN/s:_Protein_of_unknown_function_DUF1218_(InterPro:IPR009606)…
AT1G13330.1	1.1464	1.59156	0.00448778	0.0362877	AT1G13330.1	Arabidopsis_Hop2_homolog	Encodes_the_Arabidopsis_Hop2_homologue._In_other_species,_Hop2_is_proposed_to_be_involved_in_inter-homolog_bias_in_double_strand_break_repair.	Arabidopsis_Hop2_homolog_(AHP2);_CONTAINS_InterPro_DOMAIN/s:_Tat_binding_protein_1-interacting_(InterPro:IPR010776);_Has_3022_Blast_hits_to_2708_proteins_in_418_species:_Archae_-_82;_Bacteria_-_427;_Metazoa_-_1139;_Fungi_-_246;_Plants_-_98;_Viruses_-_21;_Other_Eukaryotes_-_1009_(source:_NCBI_BLink).
AT1G26330.1	1.14538	2.5974	0.00326727	0.0287317	AT1G26330.1	DNA_binding	DNA_binding;_FUNCTIONS_IN:_DNA_binding;_INVOLVED_IN:_biological_process_unknown;_LOCATED_IN:_nucleus;_EXPRESSED_IN:_8_plant_structures;_EXPRESSED_DURING:_4_anthesis,_F_mature_embryo_stage,_petal_differentiation_and_expansion_stage,_E_expanded_cotyledon_stage,_D_bilateral_stage;_CONTAINS_InterPro_DOMAIN/s:_WD40_repeat-like-containing_domain_(InterPro:IPR011046),_FY-rich,_C-terminal_(InterPro:IPR00…
AT3G61740.1	1.14167	4.5096	1.96575e-08	1.92496e-06	AT3G61740.1	SET_domain_protein_14	SET_domain_protein_14_(SDG14);_FUNCTIONS_IN:_DNA_binding,_zinc_ion_binding;_INVOLVED_IN:_regulation_of_transcription,_DNA-dependent;_EXPRESSED_IN:_19_plant_structures;_EXPRESSED_DURING:_11_growth_stages;_CONTAINS_InterPro_DOMAIN/s:_SET_domain_(InterPro:IPR001214),_Zinc_finger,_PHD-type,_conserved_site_(InterPro:IPR019786),_Zinc_finger,_PHD-type_(InterPro:IPR001965),_Post-SET_domain_(InterPro:IPR0…
AT1G07880.1	1.14101	2.84376	0.00270153	0.0252493	AT1G07880.1	Protein_kinase_superfamily_protein	member_of_MAP_Kinase	ATMPK13;_CONTAINS_InterPro_DOMAIN/s:_Protein_kinase,_ATP_binding_site_(InterPro:IPR017441),_Serine/threonine-protein_kinase_domain_(InterPro:IPR002290),_Serine/threonine-protein_kinase-like_domain_(InterPro:IPR017442),_Serine/threonine-protein_kinase,_active_site_(InterPro:IPR008271),_Protein_kinase-like_domain_(InterPro:IPR011009),_MAP_kinase,_conserved_site_(InterPro:IPR003527),_Protein_kinase,…
AT5G39580.1	1.13866	2.89734	0.00637477	0.0463354	AT5G39580.1	Peroxidase_superfamily_protein	Peroxidase_superfamily_protein;_FUNCTIONS_IN:_peroxidase_activity,_heme_binding;_INVOLVED_IN:_defense_response_to_fungus,_N-terminal_protein_myristoylation;_LOCATED_IN:_endomembrane_system;_EXPRESSED_IN:_17_plant_structures;_EXPRESSED_DURING:_12_growth_stages;_CONTAINS_InterPro_DOMAIN/s:_Haem_peroxidase_(InterPro:IPR010255),_Plant_peroxidase_(InterPro:IPR000823),_Haem_peroxidase,_plant/fungal/bac…
AT4G32350.1	1.13749	5.04115	1.84626e-10	3.10156e-08	AT4G32350.1	Regulator_of_Vps4_activity_in_the_MVB_pathway_protein	Regulator_of_Vps4_activity_in_the_MVB_pathway_protein;_FUNCTIONS_IN:_molecular_function_unknown;_INVOLVED_IN:_biological_process_unknown;_LOCATED_IN:_cellular_component_unknown;_EXPRESSED_IN:_24_plant_structures;_EXPRESSED_DURING:_13_growth_stages;_CONTAINS_InterPro_DOMAIN/s:_Protein_of_unknown_function_DUF292,_eukaryotic_(InterPro:IPR005061);_BEST_Arabidopsis_thaliana_protein_match_is:_Regulator…
AT3G08660.1	1.13562	1.72336	0.00696438	0.0494408	AT3G08660.1	Phototropic-responsive_NPH3_family_protein	Phototropic-responsive_NPH3_family_protein;_FUNCTIONS_IN:_signal_transducer_activity;_INVOLVED_IN:_response_to_light_stimulus,_N-terminal_protein_myristoylation;_LOCATED_IN:_chloroplast;_EXPRESSED_IN:_8_plant_structures;_EXPRESSED_DURING:_6_growth_stages;_CONTAINS_InterPro_DOMAIN/s:_NPH3_(InterPro:IPR004249),_BTB/POZ_(InterPro:IPR013069),_BTB/POZ_fold_(InterPro:IPR011333),_BTB/POZ-like_(InterPro:…
AT3G03110.1	1.13396	5.53614	7.64136e-11	1.39166e-08	AT3G03110.1	exportin_1B	Encodes_a_member_of_the_exportin_family_(XPO1B)which_function_as_receptors_for_nuclear_transport.Along_with_XPO1A_involved_in_the_development_of_male_and_female_gametophytes.	exportin_1B_(XPO1B);_FUNCTIONS_IN:_protein_transporter_activity,_binding;_INVOLVED_IN:_pollen_germination,_protein_import_into_nucleus,_docking,_pollen_tube_growth,_embryo_sac_development,_pollen_development;_LOCATED_IN:_nucleus,_nuclear_pore,_cytoplasm;_EXPRESSED_IN:_24_plant_structures;_EXPRESSED_DURING:_14_growth_stages;_CONTAINS_InterPro_DOMAIN/s:_Importin-beta,_N-terminal_(InterPro:IPR001494…
AT4G25960.1	1.13204	3.59035	0.00125795	0.0145098	AT4G25960.1	P-glycoprotein_2	P-glycoprotein_2_(PGP2);_FUNCTIONS_IN:_ATPase_activity,_coupled_to_transmembrane_movement_of_substances;_INVOLVED_IN:_transport,_transmembrane_transport;_LOCATED_IN:_membrane;_EXPRESSED_IN:_22_plant_structures;_EXPRESSED_DURING:_13_growth_stages;_CONTAINS_InterPro_DOMAIN/s:_ATPase,_AAA+_type,_core_(InterPro:IPR003593),_ABC_transporter-like_(InterPro:IPR003439),_ABC_transporter,_transmembrane_doma…
AT1G62780.1	1.13181	3.25991	0.00302183	0.0273128	AT1G62780.1	unknown_protein;_FUNCTIONS_IN:_molecular_function_unknown;_INVOLVED_IN:_biological_process_unknown;_LOCATED_IN:_chloroplast,_chloroplast_stroma;_EXPRESSED_IN:_22_plant_structures;_EXPRESSED_DURING:_14_growth_stages;_Has_94_Blast_hits_to_94_proteins_in_35_species:_Archae_-_6;_Bacteria_-_10;_Metazoa_-_21;_Fungi_-_2;_Plants_-_48;_Viruses_-_0;_Other_Eukaryotes_-_7_(source:_NCBI_BLink).
AT3G18750.1	1.12782	3.26115	0.00021507	0.00373869	AT3G18750.1	with_no_lysine_(K)_kinase_6	Encodes_a_member_of_the_WNK_family_(9_members_in_all)_of_protein_kinases,_the_structural_design_of_which_is_clearly_distinct_from_those_of_other_known_protein_kinases,_such_as_receptor-like_kinases_and_mitogen-activated_protein_kinases._Its_transcription_is_under_the_control_of_circadian_rhythms.	with_no_lysine_(K)_kinase_6_(WNK6);_CONTAINS_InterPro_DOMAIN/s:_Protein_kinase,_catalytic_domain_(InterPro:IPR000719),_Serine/threonine-protein_kinase_domain_(InterPro:IPR002290),_Tyrosine-protein_kinase,_catalytic_domain_(InterPro:IPR020635),_Serine/threonine-protein_kinase-like_domain_(InterPro:IPR017442),_Protein_kinase-like_domain_(InterPro:IPR011009),_Serine/threonine-protein_kinase,_active_…
AT1G31650.1	1.12495	3.92109	1.57209e-05	0.000472037	AT1G31650.1	RHO_guanyl-nucleotide_exchange_factor_14	Encodes_a_member_of_KPP-like_gene_family,_homolog_of_KPP_(kinase_partner_protein)_gene_in_tomato.__Also_a_member_of_the_RopGEF_(guanine_nucleotide_exchange_factor)_family,_containing_the_novel_PRONE_domain_(plant-specific_Rop_nucleotide_exchanger),_which_is_exclusively_active_towards_members_of_the_Rop_subfamily.	RHO_guanyl-nucleotide_exchange_factor_14_(ROPGEF14);_CONTAINS_InterPro_DOMAIN/s:_Rop_nucleotide_exchanger,_PRONE_(InterPro:IPR005512);_BEST_Arabidopsis_thaliana_protein_match_is:_RHO_guanyl-nucleotide_exchange_factor_7_(TAIR:AT5G02010.1);_Has_302_Blast_hits_to_301_proteins_in_16_species:_Archae_-_0;_Bacteria_-_0;_Metazoa_-_0;_Fungi_-_0;_Plants_-_302;_Viruses_-_0;_Other_Eukaryotes_-_0_(source:_NCB…
AT4G12480.1	1.12483	6.07142	4.03115e-06	0.000161304	AT4G12480.1	Bifunctional_inhibitor/lipid-transfer_protein/seed_storage_2S_albumin_superfamily_protein	a_putative_lipid_transfer_protein,_vernalization-responsive_and_cold-induced	pEARLI_1;_FUNCTIONS_IN:_lipid_binding;_INVOLVED_IN:_defense_response_to_fungus,_lipid_transport;_LOCATED_IN:_endomembrane_system;_EXPRESSED_IN:_6_plant_structures;_EXPRESSED_DURING:_LP.06_six_leaves_visible,_LP.04_four_leaves_visible,_4_anthesis,_LP.02_two_leaves_visible,_LP.08_eight_leaves_visible;_CONTAINS_InterPro_DOMAIN/s:_Bifunctional_inhibitor/plant_lipid_transfer_protein/seed_storage_(Inte…
AT5G13410.1	1.12352	2.29224	0.00211639	0.0211498	AT5G13410.1	FKBP-like_peptidyl-prolyl_cis-trans_isomerase_family_protein	FKBP-like_peptidyl-prolyl_cis-trans_isomerase_family_protein;_FUNCTIONS_IN:_FK506_binding,_peptidyl-prolyl_cis-trans_isomerase_activity;_INVOLVED_IN:_protein_folding;_LOCATED_IN:_thylakoid,_thylakoid_lumen,_chloroplast_thylakoid_membrane,_chloroplast_thylakoid_lumen,_chloroplast;_EXPRESSED_IN:_22_plant_structures;_EXPRESSED_DURING:_13_growth_stages;_CONTAINS_InterPro_DOMAIN/s:_Peptidyl-prolyl_cis…
AT2G28780.1	1.12055	6.02965	6.69334e-05	0.00151315	AT2G28780.1	unknown_protein;_INVOLVED_IN:_biological_process_unknown;_LOCATED_IN:_mitochondrion;_EXPRESSED_IN:_inflorescence_meristem,_root,_flower;_EXPRESSED_DURING:_petal_differentiation_and_expansion_stage;_CONTAINS_InterPro_DOMAIN/s:_Protein_of_unknown_function_DUF939,_bacterial_(InterPro:IPR010343);_BEST_Arabidopsis_thaliana_protein_match_is:_unknown_protein_(TAIR:AT3G09450.1);_Has_671_Blast_hits_to_667…
AT1G68010.1	1.11819	5.46856	0.00399714	0.0333626	AT1G68010.1	hydroxypyruvate_reductase	Encodes_hydroxypyruvate_reductase.	hydroxypyruvate_reductase_(HPR);_FUNCTIONS_IN:_glycerate_dehydrogenase_activity,_poly(U)_RNA_binding;_INVOLVED_IN:_photorespiration;_LOCATED_IN:_apoplast,_chloroplast,_peroxisome;_EXPRESSED_IN:_23_plant_structures;_EXPRESSED_DURING:_15_growth_stages;_CONTAINS_InterPro_DOMAIN/s:_D-isomer_specific_2-hydroxyacid_dehydrogenase,_catalytic_domain_(InterPro:IPR006139),_D-isomer_specific_2-hydroxyacid_de…
AT2G01730.1	1.11692	1.94953	0.00435905	0.0354824	AT2G01730.1	cleavage_and_polyadenylation_specificity_factor_73_kDa_subunit-II	a_homolog_of_cleavage_and_polyadenylation_specificity_factor_that_plays_an_essential_role_in_the_development_of_female_gametophyte_and_embryo	cleavage_and_polyadenylation_specificity_factor_73_kDa_subunit-II_(CPSF73-II);_CONTAINS_InterPro_DOMAIN/s:_RNA-metabolising_metallo-beta-lactamase_(InterPro:IPR011108),_Beta-Casp_domain_(InterPro:IPR022712),_Beta-lactamase-like_(InterPro:IPR001279);_BEST_Arabidopsis_thaliana_protein_match_is:_cleavage_and_polyadenylation_specificity_factor_73-I_(TAIR:AT1G61010.3);_Has_5072_Blast_hits_to_5039_prot…
AT1G72970.1	1.11554	3.95518	0.000636605	0.0085906	AT1G72970.1	Glucose-methanol-choline_(GMC)_oxidoreductase_family_protein	Originally_identified_as_a_mutation_that_causes_floral_organs_to_fuse_together._About_10-20%_of_mutants_also_have_defects_in_ovules._Mutants_have_reduced_fertility_most_likely_as_because_of_fusions_that_pistil_emergence._The_protein_has_similarity_to_the_mandelonitrile_lyase_family_of_FAD_containing_oxidoreductases_and_is_predicted_to_be_secreted_(SignalP).It_is_expressed_in_all_tissue_layers_of_…	HOTHEAD_(HTH);_CONTAINS_InterPro_DOMAIN/s:_Glucose-methanol-choline_oxidoreductase,_N-terminal_(InterPro:IPR000172),_Glucose-methanol-choline_oxidoreductase_(InterPro:IPR012132),_Glucose-methanol-choline_oxidoreductase,_C-terminal_(InterPro:IPR007867);_BEST_Arabidopsis_thaliana_protein_match_is:_Glucose-methanol-choline_(GMC)_oxidoreductase_family_protein_(TAIR:AT1G12570.1);_Has_10392_Blast_hits_…
AT4G22690.1	1.11539	4.08057	0.00240312	0.0232868	AT4G22690.1	cytochrome_P450,_family_706,_subfamily_A,_polypeptide_1	member_of_CYP706A	cytochrome_P450,_family_706,_subfamily_A,_polypeptide_1_(CYP706A1);_FUNCTIONS_IN:_electron_carrier_activity,_monooxygenase_activity,_iron_ion_binding,_oxygen_binding,_heme_binding;_INVOLVED_IN:_oxidation_reduction;_LOCATED_IN:_mitochondrion,_cell_wall,_plasma_membrane;_EXPRESSED_IN:_flower,_guard_cell,_cultured_cell,_leaf;_CONTAINS_InterPro_DOMAIN/s:_Cytochrome_P450_(InterPro:IPR001128),_Cytochro…
AT2G38823.1	1.11307	1.6731	0.00480173	0.0381301	AT2G38823.1	unknown_protein;_BEST_Arabidopsis_thaliana_protein_match_is:_unknown_protein_(TAIR:AT3G54520.1);_Has_35333_Blast_hits_to_34131_proteins_in_2444_species:_Archae_-_798;_Bacteria_-_22429;_Metazoa_-_974;_Fungi_-_991;_Plants_-_531;_Viruses_-_0;_Other_Eukaryotes_-_9610_(source:_NCBI_BLink).
AT1G69610.1	1.11284	2.15444	0.00181201	0.0188002	AT1G69610.1	Protein_of_unknown_function_(DUF1666)	FUNCTIONS_IN:_structural_constituent_of_ribosome;_INVOLVED_IN:_N-terminal_protein_myristoylation,_translation;_LOCATED_IN:_ribosome,_intracellular;_EXPRESSED_IN:_20_plant_structures;_EXPRESSED_DURING:_12_growth_stages;_CONTAINS_InterPro_DOMAIN/s:_Ribosomal_protein_L34e_(InterPro:IPR008195),_Protein_of_unknown_function_DUF1666_(InterPro:IPR012870);_BEST_Arabidopsis_thaliana_protein_match_is:_Prote…
AT5G66810.1	1.11282	5.67609	3.5209e-12	9.27185e-10	AT5G66810.1	CONTAINS_InterPro_DOMAIN/s:_CTLH,_C-terminal_LisH_motif_(InterPro:IPR006595);_BEST_Arabidopsis_thaliana_protein_match_is:_LisH_and_RanBPM_domains_containing_protein_(TAIR:AT1G61150.1);_Has_333_Blast_hits_to_242_proteins_in_88_species:_Archae_-_0;_Bacteria_-_0;_Metazoa_-_104;_Fungi_-_47;_Plants_-_152;_Viruses_-_0;_Other_Eukaryotes_-_30_(source:_NCBI_BLink).
AT5G47910.1	1.11239	7.0508	3.74746e-11	8.2985e-09	AT5G47910.1	respiratory_burst_oxidase_homologue_D	NADPH/respiratory_burst_oxidase_protein_D_(RbohD).Interacts_with_AtrbohF_gene_to_fine_tune_the_spatial_control_of_ROI_production_and_hypersensitive_response_to_cell_in_and_around_infection_site.	respiratory_burst_oxidase_homologue_D_(RBOHD);_FUNCTIONS_IN:_NAD(P)H_oxidase_activity;_INVOLVED_IN:_oxygen_and_reactive_oxygen_species_metabolic_process,_defense_response_to_fungus,_response_to_heat,_defense_response,_negative_regulation_of_programmed_cell_death;_LOCATED_IN:_plasma_membrane;_EXPRESSED_IN:_24_plant_structures;_EXPRESSED_DURING:_13_growth_stages;_CONTAINS_InterPro_DOMAIN/s:_Ferredo…
AT5G63260.1	1.11163	5.72272	2.23399e-12	6.40202e-10	AT5G63260.1	Zinc_finger_C-x8-C-x5-C-x3-H_type_family_protein	Zinc_finger_C-x8-C-x5-C-x3-H_type_family_protein;_FUNCTIONS_IN:_zinc_ion_binding,_nucleic_acid_binding;_INVOLVED_IN:_biological_process_unknown;_EXPRESSED_IN:_24_plant_structures;_EXPRESSED_DURING:_14_growth_stages;_CONTAINS_InterPro_DOMAIN/s:_Zinc_finger,_CCCH-type_(InterPro:IPR000571);_BEST_Arabidopsis_thaliana_protein_match_is:_Zinc_finger_C-x8-C-x5-C-x3-H_type_family_protein_(TAIR:AT3G48440.1…
AT4G24050.1	1.11074	3.31582	2.21813e-05	0.000621939	AT4G24050.1	NAD(P)-binding_Rossmann-fold_superfamily_protein	NAD(P)-binding_Rossmann-fold_superfamily_protein;_FUNCTIONS_IN:_oxidoreductase_activity,_binding,_catalytic_activity;_INVOLVED_IN:_oxidation_reduction,_metabolic_process;_EXPRESSED_IN:_15_plant_structures;_EXPRESSED_DURING:_7_growth_stages;_CONTAINS_InterPro_DOMAIN/s:_NAD(P)-binding_domain_(InterPro:IPR016040),_Glucose/ribitol_dehydrogenase_(InterPro:IPR002347),_Short-chain_dehydrogenase/reductas…
AT5G49630.1	1.11025	2.93286	0.000165843	0.0030431	AT5G49630.1	amino_acid_permease_6	Is_a_high_affinity_amino_acid_transporter_capable_of_transporting_aspartate_and_tryptophan._May_be_involved_in_the_amino_acid_uptake_from_xylem.	amino_acid_permease_6_(AAP6);_FUNCTIONS_IN:_acidic_amino_acid_transmembrane_transporter_activity,_neutral_amino_acid_transmembrane_transporter_activity,_amino_acid_transmembrane_transporter_activity;_INVOLVED_IN:_response_to_water_deprivation,_response_to_salt_stress,_aspartate_transport,_tryptophan_transport;_LOCATED_IN:_plasma_membrane,_membrane;_EXPRESSED_IN:_22_plant_structures;_EXPRESSED_DUR…
AT5G01720.1	1.10884	7.05083	1.16028e-09	1.6504e-07	AT5G01720.1	RNI-like_superfamily_protein	RNI-like_superfamily_protein;_FUNCTIONS_IN:_ubiquitin-protein_ligase_activity;_INVOLVED_IN:_ubiquitin-dependent_protein_catabolic_process;_LOCATED_IN:_endomembrane_system;_EXPRESSED_IN:_17_plant_structures;_EXPRESSED_DURING:_8_growth_stages;_CONTAINS_InterPro_DOMAIN/s:_Leucine-rich_repeat,_cysteine-containing_subtype_(InterPro:IPR006553);_BEST_Arabidopsis_thaliana_protein_match_is:_F-box_family_p…
AT1G10070.1	1.10719	3.73233	0.000455746	0.00669263	AT1G10070.1	branched-chain_amino_acid_transaminase_2	Encodes_a_chloroplast_branched-chain_amino_acid_aminotransferase._Complements_the_yeast_leu/iso-leu/val_auxotrophy_mutant.	branched-chain_amino_acid_transaminase_2_(BCAT-2);_FUNCTIONS_IN:_branched-chain-amino-acid_transaminase_activity,_catalytic_activity;_INVOLVED_IN:_branched_chain_family_amino_acid_metabolic_process,_metabolic_process;_LOCATED_IN:_chloroplast;_EXPRESSED_IN:_21_plant_structures;_EXPRESSED_DURING:_14_growth_stages;_CONTAINS_InterPro_DOMAIN/s:_Aminotransferase,_class_IV_(InterPro:IPR001544),_Aminotra…
AT1G02610.1	1.10624	2.3508	0.00125835	0.0145098	AT1G02610.1	RING/FYVE/PHD_zinc_finger_superfamily_protein	RING/FYVE/PHD_zinc_finger_superfamily_protein;_FUNCTIONS_IN:_zinc_ion_binding;_CONTAINS_InterPro_DOMAIN/s:_Protein_of_unknown_function_DUF3675_(InterPro:IPR022143),_Zinc_finger,_C3HC4_RING-type_(InterPro:IPR018957),_Zinc_finger,_RING-CH-type_(InterPro:IPR011016);_BEST_Arabidopsis_thaliana_protein_match_is:_RING/FYVE/PHD_zinc_finger_superfamily_protein_(TAIR:AT4G02075.1);_Has_1637_Blast_hits_to_16…
AT3G58990.1	1.10597	5.14357	2.04798e-06	9.21685e-05	AT3G58990.1	isopropylmalate_isomerase_1	isopropylmalate_isomerase_1_(IPMI1);_FUNCTIONS_IN:_hydro-lyase_activity,_3-isopropylmalate_dehydratase_activity;_INVOLVED_IN:_leucine_biosynthetic_process,_metabolic_process;_LOCATED_IN:_plastid;_EXPRESSED_IN:_19_plant_structures;_EXPRESSED_DURING:_9_growth_stages;_CONTAINS_InterPro_DOMAIN/s:_3-isopropylmalate_dehydratase,_small_subunit-like_(InterPro:IPR012305),_Aconitase_A/isopropylmalate_dehyd…
AT1G67740.1	1.10453	5.18746	0.00452054	0.036492	AT1G67740.1	photosystem_II_BY	PsbY_precursor_(psbY)_mRNA._This_single_nuclear_gene_is_imported_into_the_chloroplasts_where_it_is_processed_into_two_integral_membrane_proteins_with_identical_topology_(PsbY-1_and_PsbY-2)._The_protein_appears_to_bind_manganese_but_its_role_is_not_well_understood.	photosystem_II_BY_(PSBY);_FUNCTIONS_IN:_manganese_ion_binding;_INVOLVED_IN:_photosynthesis;_LOCATED_IN:_chloroplast_stromal_thylakoid,_chloroplast_thylakoid_membrane,_chloroplast_photosystem_II,_photosystem_II;_EXPRESSED_IN:_22_plant_structures;_EXPRESSED_DURING:_14_growth_stages;_CONTAINS_InterPro_DOMAIN/s:_Photosystem_II_protein_PsbY_(InterPro:IPR009388);_Has_135_Blast_hits_to_91_proteins_in_24…
AT5G66480.1	1.10358	4.56307	9.29306e-07	4.76563e-05	AT5G66480.1	unknown_protein;_FUNCTIONS_IN:_molecular_function_unknown;_INVOLVED_IN:_biological_process_unknown;_LOCATED_IN:_chloroplast;_BEST_Arabidopsis_thaliana_protein_match_is:_unknown_protein_(TAIR:AT3G50910.1);_Has_30201_Blast_hits_to_17322_proteins_in_780_species:_Archae_-_12;_Bacteria_-_1396;_Metazoa_-_17338;_Fungi_-_3422;_Plants_-_5037;_Viruses_-_0;_Other_Eukaryotes_-_2996_(source:_NCBI_BLink).
AT1G52343.1	1.10302	2.16003	0.00389848	0.0327738	AT1G52343.1	unknown_protein;_BEST_Arabidopsis_thaliana_protein_match_is:_unknown_protein_(TAIR:AT4G32680.1);_Has_30201_Blast_hits_to_17322_proteins_in_780_species:_Archae_-_12;_Bacteria_-_1396;_Metazoa_-_17338;_Fungi_-_3422;_Plants_-_5037;_Viruses_-_0;_Other_Eukaryotes_-_2996_(source:_NCBI_BLink).
AT3G17680.1	1.10222	2.02904	0.00259729	0.0246763	AT3G17680.1	Kinase_interacting_(KIP1-like)_family_protein	Kinase_interacting_(KIP1-like)_family_protein;_CONTAINS_InterPro_DOMAIN/s:_KIP1-like_(InterPro:IPR011684);_BEST_Arabidopsis_thaliana_protein_match_is:_Kinase_interacting_(KIP1-like)_family_protein_(TAIR:AT1G48405.1);_Has_122_Blast_hits_to_120_proteins_in_22_species:_Archae_-_0;_Bacteria_-_2;_Metazoa_-_6;_Fungi_-_0;_Plants_-_100;_Viruses_-_0;_Other_Eukaryotes_-_14_(source:_NCBI_BLink).
AT1G32450.1	1.10024	10.084	1.23131e-09	1.73874e-07	AT1G32450.1	nitrate_transporter_1.5	Transmembrane_nitrate_transporter._Involved_in_xylem_transport_of_nitrate_from_root_to_shoot._Induced_in_response_to_nitrate._Not_involved_in_nitrate_uptake._expressed_in_root_pericycle_cells.	nitrate_transporter_1.5_(NRT1.5);_CONTAINS_InterPro_DOMAIN/s:_Oligopeptide_transporter_(InterPro:IPR000109),_Major_facilitator_superfamily,_general_substrate_transporter_(InterPro:IPR016196);_BEST_Arabidopsis_thaliana_protein_match_is:_NITRATE_TRANSPORTER_1.8_(TAIR:AT4G21680.1);_Has_7755_Blast_hits_to_7381_proteins_in_1434_species:_Archae_-_0;_Bacteria_-_3851;_Metazoa_-_707;_Fungi_-_433;_Plants_-…
AT3G43720.1	1.08721	3.80553	0.000121324	0.0024125	AT3G43720.1	Bifunctional_inhibitor/lipid-transfer_protein/seed_storage_2S_albumin_superfamily_protein	Bifunctional_inhibitor/lipid-transfer_protein/seed_storage_2S_albumin_superfamily_protein;_CONTAINS_InterPro_DOMAIN/s:_Bifunctional_inhibitor/plant_lipid_transfer_protein/seed_storage_(InterPro:IPR016140),_Plant_lipid_transfer_protein/seed_storage/trypsin-alpha_amylase_inhibitor_(InterPro:IPR003612);_BEST_Arabidopsis_thaliana_protein_match_is:_Bifunctional_inhibitor/lipid-transfer_protein/seed_st…
AT1G03960.1	1.08468	4.87057	7.42803e-09	8.04167e-07	AT1G03960.1	Calcium-binding_EF_hand_family_protein	Calcium-binding_EF_hand_family_protein;_FUNCTIONS_IN:_calcium_ion_binding;_INVOLVED_IN:_biological_process_unknown;_LOCATED_IN:_cellular_component_unknown;_EXPRESSED_IN:_22_plant_structures;_EXPRESSED_DURING:_14_growth_stages;_CONTAINS_InterPro_DOMAIN/s:_EF-Hand_1,_calcium-binding_site_(InterPro:IPR018247),_EF-HAND_2_(InterPro:IPR018249),_EF-hand-like_domain_(InterPro:IPR011992);_BEST_Arabidopsis…
AT4G38780.1	1.08351	3.99083	3.12055e-07	2.01351e-05	AT4G38780.1	Pre-mRNA-processing-splicing_factor	Pre-mRNA-processing-splicing_factor;_FUNCTIONS_IN:_molecular_function_unknown;_INVOLVED_IN:_nuclear_mRNA_splicing,_via_spliceosome;_LOCATED_IN:_spliceosomal_complex;_EXPRESSED_IN:_19_plant_structures;_EXPRESSED_DURING:_8_growth_stages;_CONTAINS_InterPro_DOMAIN/s:_Mov34/MPN/PAD-1_(InterPro:IPR000555),_Pre-mRNA-processing-splicing_factor_8,_U5-snRNA-binding_(InterPro:IPR019581),_Pre-mRNA-processing…
AT1G63880.1	1.08341	3.20829	0.00335429	0.0293907	AT1G63880.1	Disease_resistance_protein_(TIR-NBS-LRR_class)_family	Encodes_a_TIR-NBS-LRR_class_of_disease_resistance_protein_effective_against_Leptosphaeria_maculans.	Disease_resistance_protein_(TIR-NBS-LRR_class)_family;_FUNCTIONS_IN:_transmembrane_receptor_activity,_nucleoside-triphosphatase_activity,_nucleotide_binding,_ATP_binding;_INVOLVED_IN:_defense_response_to_fungus,_defense_response;_LOCATED_IN:_intrinsic_to_membrane;_EXPRESSED_IN:_21_plant_structures;_EXPRESSED_DURING:_13_growth_stages;_CONTAINS_InterPro_DOMAIN/s:_ATPase,_AAA+_type,_core_(InterPro:I…
AT5G27630.1	1.08224	2.28922	0.00460691	0.0369976	AT5G27630.1	acyl-CoA_binding_protein_5	Acyl-CoA_binding_protein_with_high_affinity_for___oleoyl-CoA._Expressed_in_all_plant_organs._Involved_in_fatty_acid_transport.	acyl-CoA_binding_protein_5_(ACBP5);_FUNCTIONS_IN:_acyl-CoA_binding;_INVOLVED_IN:_lipid_transport;_LOCATED_IN:_cytosol;_EXPRESSED_IN:_26_plant_structures;_EXPRESSED_DURING:_13_growth_stages;_CONTAINS_InterPro_DOMAIN/s:_Galactose_oxidase/kelch,_beta-propeller_(InterPro:IPR011043),_Kelch_repeat_type_2_(InterPro:IPR011498),_Acyl-CoA-binding_protein,_ACBP_(InterPro:IPR000582),_Kelch-type_beta_propelle…
AT4G28300.1	1.0814	6.87395	5.0038e-13	1.80572e-10	AT4G28300.1	Protein_of_unknown_function_(DUF1421)	Encodes_a_protein_with_13.6%_proline_amino_acids_that_is_predicted_to_localize_to_the_cell_wall.	Protein_of_unknown_function_(DUF1421);_CONTAINS_InterPro_DOMAIN/s:_Protein_of_unknown_function_DUF1421_(InterPro:IPR010820);_BEST_Arabidopsis_thaliana_protein_match_is:_Protein_of_unknown_function_(DUF1421)_(TAIR:AT5G14540.1);_Has_69579_Blast_hits_to_42038_proteins_in_1735_species:_Archae_-_58;_Bacteria_-_7637;_Metazoa_-_28439;_Fungi_-_15188;_Plants_-_8838;_Viruses_-_1343;_Other_Eukaryotes_-_8076…
AT1G19960.1	1.08028	4.37702	0.003581	0.0307957	AT1G19960.1	BEST_Arabidopsis_thaliana_protein_match_is:_transmembrane_receptors_(TAIR:AT2G32140.1);_Has_41_Blast_hits_to_41_proteins_in_17_species:_Archae_-_0;_Bacteria_-_2;_Metazoa_-_23;_Fungi_-_0;_Plants_-_11;_Viruses_-_0;_Other_Eukaryotes_-_5_(source:_NCBI_BLink).
AT5G62470.1	1.07738	2.42653	0.00263501	0.0249009	AT5G62470.1	myb_domain_protein_96	Encodes_a_R2R3_type_Myb_transcription_factor_whose_expression_is_strongly_induced_by_abscisic_acid._Mediates_abscisic_acid_signaling_during_drought_stress_response.	myb_domain_protein_96_(MYB96);_CONTAINS_InterPro_DOMAIN/s:_SANT,_DNA-binding_(InterPro:IPR001005),_Homeodomain-like_(InterPro:IPR009057),_Myb,_DNA-binding_(InterPro:IPR014778),_HTH_transcriptional_regulator,_Myb-type,_DNA-binding_(InterPro:IPR017930),_Homeodomain-related_(InterPro:IPR012287),_Myb_transcription_factor_(InterPro:IPR015495);_BEST_Arabidopsis_thaliana_protein_match_is:_myb_domain_pro…
AT1G21140.1	1.07439	2.59023	0.0059228	0.0440862	AT1G21140.1	Vacuolar_iron_transporter_(VIT)_family_protein	Vacuolar_iron_transporter_(VIT)_family_protein;_CONTAINS_InterPro_DOMAIN/s:_Protein_of_unknown_function_DUF125,_transmembrane_(InterPro:IPR008217);_BEST_Arabidopsis_thaliana_protein_match_is:_Vacuolar_iron_transporter_(VIT)_family_protein_(TAIR:AT3G43660.1);_Has_1867_Blast_hits_to_1856_proteins_in_645_species:_Archae_-_60;_Bacteria_-_1279;_Metazoa_-_0;_Fungi_-_103;_Plants_-_211;_Viruses_-_0;_Othe…
AT5G18980.1	1.07378	5.13958	4.90682e-09	5.52713e-07	AT5G18980.1	ARM_repeat_superfamily_protein	ARM_repeat_superfamily_protein;_FUNCTIONS_IN:_binding;_INVOLVED_IN:_biological_process_unknown;_LOCATED_IN:_cellular_component_unknown;_CONTAINS_InterPro_DOMAIN/s:_Armadillo-like_helical_(InterPro:IPR011989),_Armadillo_(InterPro:IPR000225),_Armadillo-type_fold_(InterPro:IPR016024);_BEST_Arabidopsis_thaliana_protein_match_is:_ARM_repeat_superfamily_protein_(TAIR:AT3G06210.1);_Has_1807_Blast_hits_t…
AT4G18197.1	1.06781	3.57011	0.000179889	0.00325186	AT4G18197.1	purine_permease_7	Member_of_a_family_of_proteins_related_to_PUP1,_a_purine_transporter._May_be_involved_in_the_transport_of_purine_and_purine_derivatives_such_as_cytokinins,_across_the_plasma_membrane.	purine_permease_7_(PUP7);_CONTAINS_InterPro_DOMAIN/s:_Protein_of_unknown_function_DUF250_(InterPro:IPR004853);_BEST_Arabidopsis_thaliana_protein_match_is:_Nucleotide-sugar_transporter_family_protein_(TAIR:AT4G18205.1);_Has_35333_Blast_hits_to_34131_proteins_in_2444_species:_Archae_-_798;_Bacteria_-_22429;_Metazoa_-_974;_Fungi_-_991;_Plants_-_531;_Viruses_-_0;_Other_Eukaryotes_-_9610_(source:_NCBI…
AT1G18700.1	1.06775	6.14306	2.21589e-12	6.40202e-10	AT1G18700.1	DNAJ_heat_shock_N-terminal_domain-containing_protein	DNAJ_heat_shock_N-terminal_domain-containing_protein;_FUNCTIONS_IN:_heat_shock_protein_binding;_INVOLVED_IN:_protein_folding;_LOCATED_IN:_endoplasmic_reticulum;_EXPRESSED_IN:_25_plant_structures;_EXPRESSED_DURING:_15_growth_stages;_CONTAINS_InterPro_DOMAIN/s:_Molecular_chaperone,_heat_shock_protein,_Hsp40,_DnaJ_(InterPro:IPR015609),_Heat_shock_protein_DnaJ,_N-terminal_(InterPro:IPR001623),_Thiore…
AT3G51860.1	1.06725	5.75832	9.7019e-09	1.0275e-06	AT3G51860.1	cation_exchanger_3	cation_exchanger_3_(CAX3);_CONTAINS_InterPro_DOMAIN/s:_Sodium/calcium_exchanger_membrane_region_(InterPro:IPR004837),_Calcium/proton_exchanger_superfamily_(InterPro:IPR004798),_Calcium/proton_exchanger_(InterPro:IPR004713);_BEST_Arabidopsis_thaliana_protein_match_is:_cation_exchanger_1_(TAIR:AT2G38170.1);_Has_3567_Blast_hits_to_3405_proteins_in_1022_species:_Archae_-_24;_Bacteria_-_2167;_Metazoa_…
AT2G31083.1	1.06513	3.65687	3.85759e-05	0.000972969	AT2G31083.1	CLAVATA3/ESR-RELATED_5	Member_of_a_large_family_of_putative_ligands_homologous_to_the_Clavata3_gene.__Consists_of_a_single_exon.	CLAVATA3/ESR-RELATED_5_(CLE5);_BEST_Arabidopsis_thaliana_protein_match_is:_CLAVATA3/ESR-RELATED_6_(TAIR:AT2G31085.1);_Has_35333_Blast_hits_to_34131_proteins_in_2444_species:_Archae_-_798;_Bacteria_-_22429;_Metazoa_-_974;_Fungi_-_991;_Plants_-_531;_Viruses_-_0;_Other_Eukaryotes_-_9610_(source:_NCBI_BLink).
AT4G08950.1	1.06084	4.9701	8.05938e-05	0.00173731	AT4G08950.1	Phosphate-responsive_1_family_protein	EXORDIUM_(EXO);_FUNCTIONS_IN:_molecular_function_unknown;_INVOLVED_IN:_response_to_brassinosteroid_stimulus;_LOCATED_IN:_cell_wall,_plant-type_cell_wall;_EXPRESSED_IN:_21_plant_structures;_EXPRESSED_DURING:_13_growth_stages;_CONTAINS_InterPro_DOMAIN/s:_Phosphate-induced_protein_1_(InterPro:IPR006766);_BEST_Arabidopsis_thaliana_protein_match_is:_Phosphate-responsive_1_family_protein_(TAIR:AT1G3514…
AT2G47010.1	1.0567	3.27918	9.88241e-05	0.00206408	AT2G47010.1	unknown_protein;_FUNCTIONS_IN:_molecular_function_unknown;_INVOLVED_IN:_biological_process_unknown;_LOCATED_IN:_endomembrane_system;_EXPRESSED_IN:_17_plant_structures;_EXPRESSED_DURING:_10_growth_stages;_BEST_Arabidopsis_thaliana_protein_match_is:_unknown_protein_(TAIR:AT1G17030.1);_Has_72_Blast_hits_to_72_proteins_in_13_species:_Archae_-_0;_Bacteria_-_0;_Metazoa_-_0;_Fungi_-_0;_Plants_-_71;_Viru…
AT5G57015.1	1.05588	5.73487	7.09377e-11	1.31654e-08	AT5G57015.1	casein_kinase_I-like_12	casein_kinase_I-like_12_(ckl12);_FUNCTIONS_IN:_protein_serine/threonine_kinase_activity,_protein_kinase_activity,_kinase_activity,_ATP_binding;_INVOLVED_IN:_protein_amino_acid_phosphorylation;_LOCATED_IN:_cytoplasm;_CONTAINS_InterPro_DOMAIN/s:_Protein_kinase,_ATP_binding_site_(InterPro:IPR017441),_Protein_kinase,_catalytic_domain_(InterPro:IPR000719),_Serine/threonine-protein_kinase-like_domain_(…
AT1G73750.1	1.05451	3.82183	4.92333e-06	0.000192508	AT1G73750.1	Uncharacterised_conserved_protein_UCP031088,_alpha/beta_hydrolase	Uncharacterised_conserved_protein_UCP031088,_alpha/beta_hydrolase;_CONTAINS_InterPro_DOMAIN/s:_Uncharacterised_conserved_protein_UCP031088,_alpha/beta_hydrolase,_At1g15070_(InterPro:IPR016969),_Alpha/beta_hydrolase_fold-1_(InterPro:IPR000073);_BEST_Arabidopsis_thaliana_protein_match_is:_Uncharacterised_conserved_protein_UCP031088,_alpha/beta_hydrolase_(TAIR:AT1G15060.1);_Has_187_Blast_hits_to_154…
AT4G03210.1	1.05354	3.46286	0.00110924	0.0131884	AT4G03210.1	xyloglucan_endotransglucosylase/hydrolase_9	encodes_a_member_of_xyloglucan_endotransglucosylase/hydrolases_(XTHs)_that_catalyze_the_cleavage_and_molecular_grafting_of_xyloglucan_chains_function_in_loosening_and_rearrangement_of_the_cell_wall._Gene_is_expressed_in_shoot_apex_region,_flower_buds,_flower_stalks_and_internodes_bearing_flowers.	xyloglucan_endotransglucosylase/hydrolase_9_(XTH9);_FUNCTIONS_IN:_hydrolase_activity,_acting_on_glycosyl_bonds,_xyloglucan:xyloglucosyl_transferase_activity;_INVOLVED_IN:_carbohydrate_metabolic_process,_cellular_glucan_metabolic_process;_LOCATED_IN:_endomembrane_system,_apoplast,_cell_wall;_EXPRESSED_IN:_27_plant_structures;_EXPRESSED_DURING:_13_growth_stages;_CONTAINS_InterPro_DOMAIN/s:_Xylogluc…
AT1G70430.1	1.05334	2.60315	0.000672589	0.0089527	AT1G70430.1	Protein_kinase_superfamily_protein	Protein_kinase_superfamily_protein;_FUNCTIONS_IN:_protein_serine/threonine_kinase_activity,_protein_kinase_activity,_kinase_activity,_ATP_binding;_INVOLVED_IN:_protein_amino_acid_phosphorylation;_LOCATED_IN:_cellular_component_unknown;_EXPRESSED_IN:_8_plant_structures;_EXPRESSED_DURING:_L_mature_pollen_stage,_M_germinated_pollen_stage,_4_anthesis,_petal_differentiation_and_expansion_stage;_CONTAI…
AT3G14590.1	1.05299	5.73709	1.27895e-10	2.26572e-08	AT3G14590.1	Calcium-dependent_lipid-binding_(CaLB_domain)_family_protein	NTMC2T6.2;_LOCATED_IN:_chloroplast;_CONTAINS_InterPro_DOMAIN/s:_C2_membrane_targeting_protein_(InterPro:IPR018029),_C2_calcium/lipid-binding_domain,_CaLB_(InterPro:IPR008973),_C2_calcium-dependent_membrane_targeting_(InterPro:IPR000008);_BEST_Arabidopsis_thaliana_protein_match_is:_Calcium-dependent_lipid-binding_(CaLB_domain)_family_protein_(TAIR:AT1G53590.1);_Has_4051_Blast_hits_to_3547_proteins…
AT1G59660.1	1.05265	4.73386	1.07232e-06	5.4276e-05	AT1G59660.1	Nucleoporin_autopeptidase	Nucleoporin_autopeptidase;_FUNCTIONS_IN:_transporter_activity;_INVOLVED_IN:_transport;_LOCATED_IN:_chloroplast,_nuclear_pore;_EXPRESSED_IN:_16_plant_structures;_EXPRESSED_DURING:_7_growth_stages;_CONTAINS_InterPro_DOMAIN/s:_Peptidase_S59,_nucleoporin_(InterPro:IPR007230);_BEST_Arabidopsis_thaliana_protein_match_is:_Nucleoporin_autopeptidase_(TAIR:AT1G10390.2);_Has_64429_Blast_hits_to_28580_protei…
AT4G10930.1	1.05228	5.62158	5.4521e-11	1.10672e-08	AT4G10930.1	unknown_protein;_LOCATED_IN:_cellular_component_unknown;_EXPRESSED_IN:_23_plant_structures;_EXPRESSED_DURING:_14_growth_stages;_Has_30201_Blast_hits_to_17322_proteins_in_780_species:_Archae_-_12;_Bacteria_-_1396;_Metazoa_-_17338;_Fungi_-_3422;_Plants_-_5037;_Viruses_-_0;_Other_Eukaryotes_-_2996_(source:_NCBI_BLink).
AT2G40610.1	1.04695	3.33601	0.000498984	0.00717617	AT2G40610.1	expansin_A8	member_of_Alpha-Expansin_Gene_Family._Naming_convention_from_the_Expansin_Working_Group_(Kende_et_al,_2004._Plant_Mol_Bio).__Involved_in_the_formation_of_nematode-induced_syncytia_in_roots_of_Arabidopsis_thaliana.	expansin_A8_(EXPA8);_INVOLVED_IN:_plant-type_cell_wall_modification_involved_in_multidimensional_cell_growth,_syncytium_formation,_unidimensional_cell_growth,_plant-type_cell_wall_loosening;_LOCATED_IN:_endomembrane_system,_extracellular_region;_EXPRESSED_IN:_21_plant_structures;_EXPRESSED_DURING:_10_growth_stages;_CONTAINS_InterPro_DOMAIN/s:_Pollen_allergen,_N-terminal_(InterPro:IPR014734),_Rare…
AT3G54870.1	1.04676	2.74588	0.00153931	0.0167205	AT3G54870.1	Armadillo/beta-catenin_repeat_family_protein_/_kinesin_motor_family_protein	Armadillo-repeat_containing__kinesin-related_protein._Plays_a_role_during_transition_to_root-hair_tip_growth.Mutants_have_short,_branched_root_hairs_and_an_excess_of_endoplasmic_microtubles._Phenotype_suggests_ARK1_plays_a_role_in_modulating_microtubule_depolymerization_during_root_hair_tip_growth.	MORPHOGENESIS_OF_ROOT_HAIR_2_(MRH2);_FUNCTIONS_IN:_microtubule_binding,_actin_binding,_microtubule_motor_activity;_INVOLVED_IN:_root_hair_cell_tip_growth,_root_hair_cell_differentiation,_regulation_of_microtubule_polymerization_or_depolymerization;_LOCATED_IN:_chloroplast;_EXPRESSED_IN:_18_plant_structures;_EXPRESSED_DURING:_7_growth_stages;_CONTAINS_InterPro_DOMAIN/s:_Kinesin,_motor_region,_cons…
AT1G31330.1	1.04627	5.64465	0.00566279	0.0426394	AT1G31330.1	photosystem_I_subunit_F	Encodes_subunit_F_of_photosystem_I.	photosystem_I_subunit_F_(PSAF);_FUNCTIONS_IN:_molecular_function_unknown;_INVOLVED_IN:_photosynthesis;_LOCATED_IN:_in_7_components;_EXPRESSED_IN:_25_plant_structures;_EXPRESSED_DURING:_14_growth_stages;_CONTAINS_InterPro_DOMAIN/s:_Photosystem_I_reaction_centre_protein_PsaF,_subunit_III_(InterPro:IPR003666);_Has_387_Blast_hits_to_387_proteins_in_119_species:_Archae_-_0;_Bacteria_-_139;_Metazoa_-_0…
AT3G19670.1	1.04494	6.33443	6.82031e-12	1.70394e-09	AT3G19670.1	pre-mRNA-processing_protein_40B	Binds_the_carboxyl-terminal_domain_(CTD)_of_the_largest_subunit_of_RNA_polymerase_II_and_functions_as_a_scaffold__for_RNA_processing_machineries._Ubiquitously__expressed_and_localize_to_the_nucleus.	pre-mRNA-processing_protein_40B_(PRP40B);_FUNCTIONS_IN:_RNA_polymerase_binding;_INVOLVED_IN:_RNA_splicing;_LOCATED_IN:_nucleus;_EXPRESSED_IN:_21_plant_structures;_EXPRESSED_DURING:_6_growth_stages;_CONTAINS_InterPro_DOMAIN/s:_FF_domain_(InterPro:IPR002713),_WW/Rsp5/WWP_(InterPro:IPR001202);_BEST_Arabidopsis_thaliana_protein_match_is:_pre-mRNA-processing_protein_40A_(TAIR:AT1G44910.1);_Has_12458_B…
AT1G78970.1	1.0406	5.28781	0.000679086	0.00900266	AT1G78970.1	lupeol_synthase_1	Lupeol_synthase._Converts_oxidosqualene_to_multiple_triterpene_alcohols_and_a_triterpene_diols._This_conversion_proceeds_through_the_formation_of_a_17&#946;-dammarenyl_cation.	lupeol_synthase_1_(LUP1);_CONTAINS_InterPro_DOMAIN/s:_Terpene_synthase,_conserved_site_(InterPro:IPR002365),_Terpenoid_cylases/protein_prenyltransferase_alpha-alpha_toroid_(InterPro:IPR008930),_Squalene_cyclase_(InterPro:IPR018333),_Prenyltransferase/squalene_oxidase_(InterPro:IPR001330);_BEST_Arabidopsis_thaliana_protein_match_is:_lupeol_synthase_2_(TAIR:AT1G78960.1);_Has_2106_Blast_hits_to_1984…
AT2G18700.1	1.03966	6.15207	1.65966e-05	0.000493769	AT2G18700.1	trehalose_phosphatase/synthase_11	Encodes_an_enzyme_putatively_involved_in_trehalose_biosynthesis.__The_protein_has_a_trehalose_synthase_(TPS)-like_domain_that_may_or_may_not_be_active_as_well_as_a_trehalose_phosphatase_(TPP)-like_domain.	trehalose_phosphatase/synthase_11_(TPS11);_FUNCTIONS_IN:_transferase_activity,_transferring_glycosyl_groups;_INVOLVED_IN:_trehalose_biosynthetic_process,_metabolic_process;_LOCATED_IN:_mitochondrion;_EXPRESSED_IN:_27_plant_structures;_EXPRESSED_DURING:_15_growth_stages;_CONTAINS_InterPro_DOMAIN/s:_HAD-superfamily_hydrolase,_subfamily_IIB_(InterPro:IPR006379),_Glycosyl_transferase,_family_20_(Inte…
AT1G03090.1	1.03678	6.23637	2.78835e-09	3.41595e-07	AT1G03090.1	methylcrotonyl-CoA_carboxylase_alpha_chain,_mitochondrial_/_3-methylcrotonyl-CoA_carboxylase_1_(MCCA)	MCCA_is_the_biotinylated_subunit_of_the_dimer_MCCase,_which_is_involved_in_leucine_degradation._Both_subunits_are_nuclear_coded_and_the_active_enzyme_is_located_in_the_mitochondrion.	MCCA;_FUNCTIONS_IN:_cobalt_ion_binding,_methylcrotonoyl-CoA_carboxylase_activity;_INVOLVED_IN:_leucine_catabolic_process;_LOCATED_IN:_mitochondrion,_cytosolic_ribosome;_EXPRESSED_IN:_26_plant_structures;_EXPRESSED_DURING:_13_growth_stages;_CONTAINS_InterPro_DOMAIN/s:_Single_hybrid_motif_(InterPro:IPR011053),_Biotin/lipoyl_attachment_(InterPro:IPR000089),_Carbamoyl_phosphate_synthase,_large_subuni…
AT1G77380.1	1.03119	4.34087	2.18917e-05	0.000616479	AT1G77380.1	amino_acid_permease_3	Amino_acid_permease_which_transports_basic_amino_acids.	amino_acid_permease_3_(AAP3);_CONTAINS_InterPro_DOMAIN/s:_Amino_acid_transporter,_transmembrane_(InterPro:IPR013057);_BEST_Arabidopsis_thaliana_protein_match_is:_amino_acid_permease_2_(TAIR:AT5G09220.1);_Has_2346_Blast_hits_to_2332_proteins_in_227_species:_Archae_-_0;_Bacteria_-_15;_Metazoa_-_394;_Fungi_-_322;_Plants_-_1373;_Viruses_-_0;_Other_Eukaryotes_-_242_(source:_NCBI_BLink).
AT5G41380.1	1.02515	2.52724	0.00574775	0.0431125	AT5G41380.1	CCT_motif_family_protein	CCT_motif_family_protein;_CONTAINS_InterPro_DOMAIN/s:_CCT_domain_(InterPro:IPR010402);_BEST_Arabidopsis_thaliana_protein_match_is:_CCT_motif_family_protein_(TAIR:AT1G63820.1);_Has_1690_Blast_hits_to_1687_proteins_in_111_species:_Archae_-_0;_Bacteria_-_2;_Metazoa_-_13;_Fungi_-_3;_Plants_-_1603;_Viruses_-_0;_Other_Eukaryotes_-_69_(source:_NCBI_BLink).
AT3G25610.1	1.02086	7.13089	1.71605e-09	2.35498e-07	AT3G25610.1	ATPase_E1-E2_type_family_protein_/_haloacid_dehalogenase-like_hydrolase_family_protein	ATPase_E1-E2_type_family_protein_/_haloacid_dehalogenase-like_hydrolase_family_protein;_FUNCTIONS_IN:_ATPase_activity,_coupled_to_transmembrane_movement_of_ions,_phosphorylative_mechanism;_INVOLVED_IN:_phospholipid_transport,_ATP_biosynthetic_process;_LOCATED_IN:_plasma_membrane;_EXPRESSED_IN:_12_plant_structures;_EXPRESSED_DURING:_6_growth_stages;_CONTAINS_InterPro_DOMAIN/s:_ATPase,_P-type,_phos…
AT1G62130.1	1.01904	4.28606	1.99239e-06	9.02924e-05	AT1G62130.1	AAA-type_ATPase_family_protein	AAA-type_ATPase_family_protein;_FUNCTIONS_IN:_nucleoside-triphosphatase_activity,_ATPase_activity,_nucleotide_binding,_ATP_binding;_INVOLVED_IN:_biological_process_unknown;_LOCATED_IN:_chloroplast;_EXPRESSED_IN:_16_plant_structures;_EXPRESSED_DURING:_9_growth_stages;_CONTAINS_InterPro_DOMAIN/s:_ATPase,_AAA-type,_core_(InterPro:IPR003959),_ATPase,_AAA+_type,_core_(InterPro:IPR003593),_SMAD/FHA_dom…
AT5G43470.1	1.01859	3.60075	0.000443592	0.0065786	AT5G43470.1	Disease_resistance_protein_(CC-NBS-LRR_class)_family	Confers_resistance_to_Peronospora_parasitica._In_arabidopsis_ecotype_Dijon-17,_HRT-mediated_signaling_is_dependent_on_light_for_the_induction_of__hypersensitive_response_and_resistance_to_turnip_crinkle_virus.	RECOGNITION_OF_PERONOSPORA_PARASITICA_8_(RPP8);_FUNCTIONS_IN:_nucleotide_binding;_INVOLVED_IN:_defense_response_to_virus,_response_to_light_stimulus,_response_to_other_organism,_defense_response,_plant-type_hypersensitive_response;_LOCATED_IN:_plasma_membrane;_EXPRESSED_IN:_cultured_cell;_CONTAINS_InterPro_DOMAIN/s:_NB-ARC_(InterPro:IPR002182),_Disease_resistance_protein_(InterPro:IPR000767);_BES…
AT2G20110.1	1.01555	2.56735	0.00128943	0.0147546	AT2G20110.1	Tesmin/TSO1-like_CXC_domain-containing_protein	Tesmin/TSO1-like_CXC_domain-containing_protein;_FUNCTIONS_IN:_sequence-specific_DNA_binding_transcription_factor_activity;_LOCATED_IN:_cellular_component_unknown;_EXPRESSED_IN:_23_plant_structures;_EXPRESSED_DURING:_13_growth_stages;_CONTAINS_InterPro_DOMAIN/s:_Tesmin/TSO1-like,_CXC_(InterPro:IPR005172);_BEST_Arabidopsis_thaliana_protein_match_is:_Tesmin/TSO1-like_CXC_domain-containing_protein_(T…
AT5G09463.1	1.01422	4.00985	0.00651644	0.0470492	AT5G09463.1	conserved_peptide_upstream_open_reading_frame_41	Upstream_open_reading_frames_(uORFs)_are_small_open_reading_frames_found_in_the_5'_UTR_of_a_mature_mRNA,_and_can_potentially_mediate_translational_regulation_of_the_largest,_or_major,_ORF_(mORF)._CPuORF41_represents_a_conserved_upstream_opening_reading_frame_relative_to_major_ORF_AT5G09460.1	conserved_peptide_upstream_open_reading_frame_41_(CPuORF41);_Has_30201_Blast_hits_to_17322_proteins_in_780_species:_Archae_-_12;_Bacteria_-_1396;_Metazoa_-_17338;_Fungi_-_3422;_Plants_-_5037;_Viruses_-_0;_Other_Eukaryotes_-_2996_(source:_NCBI_BLink).
AT5G14200.1	1.01291	6.65743	4.05663e-08	3.54491e-06	AT5G14200.1	isopropylmalate_dehydrogenase_1	The_AtIMD1_is_one_out_of_3_genes_encoding_the_enzyme_3-isopropylmalate_dehydrogenase_involved_in_leucine_biosynthesis_in_Arabidopsis._Its_subcellular_location_has_been_targeted_to_plastids._Encodes_methylthioalkylmalate_dehydrogenase._Involved_in_glucosinolate_biosynthesis,_in_methionine_chain_elongation.	isopropylmalate_dehydrogenase_1_(IMD1);_FUNCTIONS_IN:_3-isopropylmalate_dehydrogenase_activity;_INVOLVED_IN:_glucosinolate_biosynthetic_process,_leucine_biosynthetic_process,_response_to_salt_stress,_metabolic_process;_LOCATED_IN:_chloroplast,_chloroplast_stroma,_plastid;_EXPRESSED_IN:_root,_leaf;_EXPRESSED_DURING:_seedling_growth;_CONTAINS_InterPro_DOMAIN/s:_Isopropylmalate_dehydrogenase_(InterP…
AT1G74390.1	1.01214	2.94743	0.000506421	0.00724689	AT1G74390.1	Polynucleotidyl_transferase,_ribonuclease_H-like_superfamily_protein	Polynucleotidyl_transferase,_ribonuclease_H-like_superfamily_protein;_FUNCTIONS_IN:_exonuclease_activity,_nucleic_acid_binding;_LOCATED_IN:_intracellular;_EXPRESSED_IN:_12_plant_structures;_EXPRESSED_DURING:_6_growth_stages;_CONTAINS_InterPro_DOMAIN/s:_Exonuclease_(InterPro:IPR006055),_Polynucleotidyl_transferase,_ribonuclease_H_fold_(InterPro:IPR012337),_Exonuclease,_RNase_T/DNA_polymerase_III_(…
AT3G15356.1	1.0121	4.26946	1.84937e-05	0.000542751	AT3G15356.1	Legume_lectin_family_protein	Legume_lectin_family_protein;_FUNCTIONS_IN:_carbohydrate_binding,_binding;_INVOLVED_IN:_defense_response_to_fungus,_incompatible_interaction;_LOCATED_IN:_apoplast,_cell_wall;_EXPRESSED_IN:_7_plant_structures;_CONTAINS_InterPro_DOMAIN/s:_Legume_lectin,_beta_chain_(InterPro:IPR001220),_Concanavalin_A-like_lectin/glucanase,_subgroup_(InterPro:IPR013320),_Concanavalin_A-like_lectin/glucanase_(InterPr…
AT5G22800.1	1.01025	4.58285	2.61799e-05	0.000716955	AT5G22800.1	Alanyl-tRNA_synthetase,_class_IIc	A_locus_involved_in_embryogenesis._Mutations_in_this_locus_result_in_embryo_lethality.	EMBRYO_DEFECTIVE_1030_(EMB1030);_FUNCTIONS_IN:_alanine-tRNA_ligase_activity,_ligase_activity,_forming_aminoacyl-tRNA_and_related_compounds,_nucleotide_binding,_ATP_binding,_nucleic_acid_binding;_INVOLVED_IN:_alanyl-tRNA_aminoacylation,_embryo_development_ending_in_seed_dormancy;_LOCATED_IN:_mitochondrion,_chloroplast_stroma,_chloroplast,_membrane;_EXPRESSED_IN:_cultured_cell,_leaf;_CONTAINS_Inter…
AT1G28380.1	1.00987	6.03066	1.52927e-07	1.14619e-05	AT1G28380.1	MAC/Perforin_domain-containing_protein	This_gene_is_predicted_to_encode_a_protein_involved_in_negatively_regulating_salicylic_acid-related_defense_responses_and_cell_death_programs._nsl1_mutants_develop_necrotic_lesions_spontaneously_and_show_other_features_of_a_defense_response,_such_as_higher_levels_of_SA_and_disease_resistance-related_transcripts,_in_the_absence_of_a_biotic_stimulus._The_NSL1_protein_is_predicted_to_have_a_MACPF_do…	necrotic_spotted_lesions_1_(NSL1);_CONTAINS_InterPro_DOMAIN/s:_Membrane_attack_complex_component/perforin_(MACPF)_domain_(InterPro:IPR020864);_BEST_Arabidopsis_thaliana_protein_match_is:_MAC/Perforin_domain-containing_protein_(TAIR:AT4G24290.2);_Has_203_Blast_hits_to_202_proteins_in_18_species:_Archae_-_0;_Bacteria_-_0;_Metazoa_-_1;_Fungi_-_0;_Plants_-_202;_Viruses_-_0;_Other_Eukaryotes_-_0_(sour…
AT5G25790.1	1.00872	2.45577	0.00187693	0.0193216	AT5G25790.1	Tesmin/TSO1-like_CXC_domain-containing_protein	Tesmin/TSO1-like_CXC_domain-containing_protein;_CONTAINS_InterPro_DOMAIN/s:_Tesmin/TSO1-like,_CXC_(InterPro:IPR005172);_BEST_Arabidopsis_thaliana_protein_match_is:_Tesmin/TSO1-like_CXC_domain-containing_protein_(TAIR:AT4G29000.1);_Has_1028_Blast_hits_to_690_proteins_in_92_species:_Archae_-_0;_Bacteria_-_3;_Metazoa_-_316;_Fungi_-_0;_Plants_-_326;_Viruses_-_0;_Other_Eukaryotes_-_383_(source:_NCBI_B…
AT5G66130.1	1.00476	3.31764	0.000165494	0.00303957	AT5G66130.1	RADIATION_SENSITIVE_17	Encodes_a_homolog_to_yeast_RAD17._Involved_in_the_regulation_of_DNA_damage_repair_and_homologous_recombination.__Mutant_has_increased_sensitivity_to_MMS_and_increased_telomere_lengths.	RADIATION_SENSITIVE_17_(ATRAD17);_INVOLVED_IN:_regulation_of_DNA_repair;_LOCATED_IN:_nucleus,_chloroplast;_EXPRESSED_IN:_16_plant_structures;_EXPRESSED_DURING:_7_growth_stages;_CONTAINS_InterPro_DOMAIN/s:_Checkpoint_protein_Rad24_(InterPro:IPR004582);_BEST_Arabidopsis_thaliana_protein_match_is:_P-loop_containing_nucleoside_triphosphate_hydrolases_superfamily_protein_(TAIR:AT1G77620.1);_Has_1807_B…
AT2G43100.1	1.00445	5.0389	1.72485e-06	7.96495e-05	AT2G43100.1	isopropylmalate_isomerase_2	isopropylmalate_isomerase_2_(IPMI2);_FUNCTIONS_IN:_hydro-lyase_activity,_3-isopropylmalate_dehydratase_activity;_INVOLVED_IN:_leucine_biosynthetic_process,_metabolic_process;_LOCATED_IN:_plastid;_EXPRESSED_IN:_20_plant_structures;_EXPRESSED_DURING:_10_growth_stages;_CONTAINS_InterPro_DOMAIN/s:_3-isopropylmalate_dehydratase,_small_subunit-like_(InterPro:IPR012305),_Aconitase_A/isopropylmalate_dehy…
AT1G48930.1	1.00396	4.40948	0.000420946	0.00632946	AT1G48930.1	glycosyl_hydrolase_9C1	glycosyl_hydrolase_9C1_(GH9C1);_FUNCTIONS_IN:_carbohydrate_binding,_hydrolase_activity,_hydrolyzing_O-glycosyl_compounds,_catalytic_activity;_INVOLVED_IN:_carbohydrate_metabolic_process;_LOCATED_IN:_endomembrane_system,_extracellular_region;_EXPRESSED_IN:_root;_CONTAINS_InterPro_DOMAIN/s:_Six-hairpin_glycosidase_(InterPro:IPR012341),_Glycoside_hydrolase,_family_9,_active_site_(InterPro:IPR018221)…
AT1G32740.1	1.00247	2.86175	0.00176743	0.0184774	AT1G32740.1	SBP_(S-ribonuclease_binding_protein)_family_protein	SBP_(S-ribonuclease_binding_protein)_family_protein;_FUNCTIONS_IN:_zinc_ion_binding;_INVOLVED_IN:_biological_process_unknown;_LOCATED_IN:_cellular_component_unknown;_EXPRESSED_IN:_11_plant_structures;_EXPRESSED_DURING:_M_germinated_pollen_stage,_4_anthesis,_C_globular_stage,_petal_differentiation_and_expansion_stage;_CONTAINS_InterPro_DOMAIN/s:_Zinc_finger,_RING-type_(InterPro:IPR001841),_S-ribon…
AT3G03300.1	1.00096	6.01893	5.64978e-11	1.13502e-08	AT3G03300.1	dicer-like_2	Encodes_a_Dicer-like_protein_that_functions_in_the_antiviral_silencing_response_in_turnip-crinkle_virus-infected_plants_but_not_in_TMV_or_CMV-strain-Y-infected_plants.__Involved_in_the_production_of_ta-siRNAs._Partially_antagonizes_the_production_of_miRNAs_by_DCL1._Substitutes_for_DCL4_to_produce_viral_siRNA_when_DCL4_is_missing_or_inhibited._Able_to_produce_siRNAs_but_not_miRNAs.	dicer-like_2_(DCL2);_FUNCTIONS_IN:_in_7_functions;_INVOLVED_IN:_defense_response_to_virus,_maintenance_of_DNA_methylation,_production_of_ta-siRNAs_involved_in_RNA_interference;_LOCATED_IN:_intracellular;_EXPRESSED_IN:_23_plant_structures;_EXPRESSED_DURING:_13_growth_stages;_CONTAINS_InterPro_DOMAIN/s:_DNA/RNA_helicase,_DEAD/DEAH_box_type,_N-terminal_(InterPro:IPR011545),_Double-stranded_RNA-bindi…

## Sheet: Sheet1
AT2G47750.1	2.9545	-0.801074	0.000142938	0.0027122	AT2G47750.1	putative_indole-3-acetic_acid-amido_synthetase_GH3.9	Encodes_GH3.9,_a_member_of_the_GH3_family_auxin-responsive_genes._gh3.9-1_mutants_had_greater_primary_root_length,_increased_sensitivity_to_indole-3-acetic_acid_(IAA)-mediated_root_growth_inhibition,_but_no_obvious_effects_on_apical_dominance_or_leaf_morphology.	putative_indole-3-acetic_acid-amido_synthetase_GH3.9_(GH3.9);_FUNCTIONS_IN:_molecular_function_unknown;_INVOLVED_IN:_response_to_auxin_stimulus;_LOCATED_IN:_chloroplast_envelope;_EXPRESSED_IN:_18_plant_structures;_EXPRESSED_DURING:_9_growth_stages;_CONTAINS_InterPro_DOMAIN/s:_GH3_auxin-responsive_promoter_(InterPro:IPR004993);_BEST_Arabidopsis_thaliana_protein_match_is:_Auxin-responsive_GH3_famil…
AT5G13320.1	1.80649	1.07133	0.00022746	0.00390875	AT5G13320.1	Auxin-responsive_GH3_family_protein	Encodes_an_enzyme_capable_of_conjugating_amino_acids_to_4-substituted_benzoates._4-HBA_(4-hydroxybenzoic_acid)_and_pABA_(4-aminobenzoate)_may_be_targets_of_the_enzyme_in_Arabidopsis,_leading_to_the_production_of_pABA-Glu,_4HBA-Glu,_or_other_related_compounds._This_enzyme_is_involved_in_disease-resistance_signaling._It_is_required_for_the_accumulation_of_salicylic_acid,_activation_of_defense_respo…	AVRPPHB_SUSCEPTIBLE_3_(PBS3);_CONTAINS_InterPro_DOMAIN/s:_GH3_auxin-responsive_promoter_(InterPro:IPR004993);_BEST_Arabidopsis_thaliana_protein_match_is:_Auxin-responsive_GH3_family_protein_(TAIR:AT1G23160.1);_Has_1807_Blast_hits_to_1807_proteins_in_277_species:_Archae_-_0;_Bacteria_-_0;_Metazoa_-_736;_Fungi_-_347;_Plants_-_385;_Viruses_-_0;_Other_Eukaryotes_-_339_(source:_NCBI_BLink).
AT4G13770.1	1.46898	5.73698	1.69146e-06	7.84795e-05	AT4G13770.1	cytochrome_P450,_family_83,_subfamily_A,_polypeptide_1	Encodes_a_cytochrome_p450_enzyme_that_catalyzes_the_initial_conversion_of_aldoximes_to_thiohydroximates_in_the_synthesis_of_glucosinolates_not_derived_from_tryptophan.___Also_has_a_role_in_auxin_homeostasis.	cytochrome_P450,_family_83,_subfamily_A,_polypeptide_1_(CYP83A1);_CONTAINS_InterPro_DOMAIN/s:_Cytochrome_P450_(InterPro:IPR001128),_Cytochrome_P450,_conserved_site_(InterPro:IPR017972),_Cytochrome_P450,_E-class,_group_I_(InterPro:IPR002401);_BEST_Arabidopsis_thaliana_protein_match_is:_cytochrome_P450,_family_83,_subfamily_B,_polypeptide_1_(TAIR:AT4G31500.1);_Has_34068_Blast_hits_to_33780_proteins…
AT4G13260.1	1.45352	0.789891	0.000741185	0.00962256	AT4G13260.1	Flavin-binding_monooxygenase_family_protein	YUCCA2_(YUC2);_FUNCTIONS_IN:_NADP_or_NADPH_binding,_oxidoreductase_activity,_FAD_binding,_flavin-containing_monooxygenase_activity;_INVOLVED_IN:_auxin_biosynthetic_process;_EXPRESSED_IN:_24_plant_structures;_EXPRESSED_DURING:_13_growth_stages;_CONTAINS_InterPro_DOMAIN/s:_Pyridine_nucleotide-disulphide_oxidoreductase,_class-II_(InterPro:IPR000103),_FAD-dependent_pyridine_nucleotide-disulphide_oxid…
AT2G23170.1	1.32612	4.10234	2.42119e-09	3.06375e-07	AT2G23170.1	Auxin-responsive_GH3_family_protein	encodes_an_IAA-amido_synthase_that_conjugates_Asp_and_other_amino_acids_to_auxin_in_vitro.	GH3.3;_CONTAINS_InterPro_DOMAIN/s:_GH3_auxin-responsive_promoter_(InterPro:IPR004993);_BEST_Arabidopsis_thaliana_protein_match_is:_Auxin-responsive_GH3_family_protein_(TAIR:AT4G37390.1);_Has_1734_Blast_hits_to_1530_proteins_in_236_species:_Archae_-_0;_Bacteria_-_610;_Metazoa_-_53;_Fungi_-_2;_Plants_-_676;_Viruses_-_0;_Other_Eukaryotes_-_393_(source:_NCBI_BLink).

## Sheet: Down-regualted
Down-regulated
gene ID	logFC	logCPM	PValue	FDR	gene ID	annotation	annotation_detail	gene ID	logFC	logCPM
AT3G53400.1	-10.181	0.653597	9.06151e-08	7.20742e-06	AT3G53400.1	BEST_Arabidopsis_thaliana_protein_match_is:_conserved_peptide_upstream_open_reading_frame_47_(TAIR:AT5G03190.1);_Has_285_Blast_hits_to_285_proteins_in_23_species:_Archae_-_0;_Bacteria_-_0;_Metazoa_-_1;_Fungi_-_0;_Plants_-_279;_Viruses_-_0;_Other_Eukaryotes_-_5_(source:_NCBI_BLink).
AT4G11020.1	-5.66445	-0.656203	1.48031e-12	4.65272e-10	AT4G11020.1	unknown_protein;_FUNCTIONS_IN:_molecular_function_unknown;_INVOLVED_IN:_N-terminal_protein_myristoylation;_LOCATED_IN:_cellular_component_unknown;_BEST_Arabidopsis_thaliana_protein_match_is:_unknown_protein_(TAIR:AT4G23870.1);_Has_1807_Blast_hits_to_1807_proteins_in_277_species:_Archae_-_0;_Bacteria_-_0;_Metazoa_-_736;_Fungi_-_347;_Plants_-_385;_Viruses_-_0;_Other_Eukaryotes_-_339_(source:_NCBI_B…
AT3G01345.1	-5.57689	0.518777	1.46793e-07	1.10874e-05	AT3G01345.1	Expressed_protein	Expressed_protein;_FUNCTIONS_IN:_hydrolase_activity,_hydrolyzing_O-glycosyl_compounds;_INVOLVED_IN:_carbohydrate_metabolic_process;_LOCATED_IN:_membrane;_CONTAINS_InterPro_DOMAIN/s:_Glycoside_hydrolase,_family_35_(InterPro:IPR001944);_BEST_Arabidopsis_thaliana_protein_match_is:_unknown_protein_(TAIR:AT5G28919.1);_Has_35333_Blast_hits_to_34131_proteins_in_2444_species:_Archae_-_798;_Bacteria_-_224…
AT4G07820.1	-4.678	3.34805	2.39252e-33	2.33116e-29	AT4G07820.1	CAP_(Cysteine-rich_secretory_proteins,_Antigen_5,_and_Pathogenesis-related_1_protein)_superfamily_protein	CAP_(Cysteine-rich_secretory_proteins,_Antigen_5,_and_Pathogenesis-related_1_protein)_superfamily_protein;_FUNCTIONS_IN:_molecular_function_unknown;_LOCATED_IN:_endomembrane_system,_extracellular_region;_EXPRESSED_IN:_stem,_hypocotyl,_root;_CONTAINS_InterPro_DOMAIN/s:_Allergen_V5/Tpx-1_related_(InterPro:IPR001283),_SCP-like_extracellular_(InterPro:IPR014044);_BEST_Arabidopsis_thaliana_protein_mat…
AT2G18160.1	-4.54978	5.15511	0.00387961	0.0326716	AT2G18160.1	basic_leucine-zipper_2	Encodes_a_b-ZIP_transcription_factor.	basic_leucine-zipper_2_(bZIP2);_FUNCTIONS_IN:_DNA_binding,_protein_heterodimerization_activity,_sequence-specific_DNA_binding_transcription_factor_activity;_INVOLVED_IN:_regulation_of_transcription,_DNA-dependent;_LOCATED_IN:_chloroplast;_EXPRESSED_IN:_male_gametophyte,_pollen_tube;_EXPRESSED_DURING:_L_mature_pollen_stage,_M_germinated_pollen_stage;_CONTAINS_InterPro_DOMAIN/s:_Basic-leucine_zippe…
AT4G12170.1	-4.0676	-0.43487	5.6824e-08	4.8355e-06	AT4G12170.1	Thioredoxin_superfamily_protein	Thioredoxin_superfamily_protein;_FUNCTIONS_IN:_molecular_function_unknown;_INVOLVED_IN:_cell_redox_homeostasis;_LOCATED_IN:_cellular_component_unknown;_CONTAINS_InterPro_DOMAIN/s:_Thioredoxin_fold_(InterPro:IPR012335),_Thioredoxin,_core_(InterPro:IPR015467),_Thioredoxin_domain_(InterPro:IPR013766),_Thioredoxin-like_fold_(InterPro:IPR012336);_BEST_Arabidopsis_thaliana_protein_match_is:_thioredoxin…
AT1G26700.1	-4.02075	1.27125	8.44024e-12	2.08196e-09	AT1G26700.1	Seven_transmembrane_MLO_family_protein	A_member_of_a_large_family_of_seven-transmembrane_domain_proteins_specific_to_plants,_homologs_of_the_barley_mildew_resistance_locus_o_(MLO)_protein._The_Arabidopsis_genome_contains_15_genes_encoding_MLO_proteins,_with_localization_in_plasma_membrane._Phylogenetic_analysis_revealed_four_clades_of_closely-related_AtMLO_genes._ATMLO14_belongs_to_the_clade_I,_with_AtMLO4_and_AtMLO11._The_gene_is_exp…	MILDEW_RESISTANCE_LOCUS_O_14_(MLO14);_FUNCTIONS_IN:_calmodulin_binding;_INVOLVED_IN:_cell_death,_defense_response;_LOCATED_IN:_integral_to_membrane,_plasma_membrane;_EXPRESSED_IN:_12_plant_structures;_EXPRESSED_DURING:_4_anthesis,_LP.10_ten_leaves_visible,_F_mature_embryo_stage,_4_leaf_senescence_stage,_LP.08_eight_leaves_visible;_CONTAINS_InterPro_DOMAIN/s:_Mlo-related_protein_(InterPro:IPR00432…
AT3G59930.1	-3.49717	3.54022	5.78675e-22	1.25296e-18	AT3G59930.1	Encodes_a_defensin-like_(DEFL)_family_protein.	FUNCTIONS_IN:_molecular_function_unknown;_INVOLVED_IN:_biological_process_unknown;_LOCATED_IN:_endomembrane_system;_BEST_Arabidopsis_thaliana_protein_match_is:_Defensin-like_(DEFL)_family_protein_(TAIR:AT5G33355.1);_Has_33_Blast_hits_to_33_proteins_in_3_species:_Archae_-_0;_Bacteria_-_0;_Metazoa_-_0;_Fungi_-_0;_Plants_-_33;_Viruses_-_0;_Other_Eukaryotes_-_0_(source:_NCBI_BLink).
AT4G39590.1	-3.41548	-0.895585	1.24826e-06	6.18952e-05	AT4G39590.1	Galactose_oxidase/kelch_repeat_superfamily_protein	Galactose_oxidase/kelch_repeat_superfamily_protein;_FUNCTIONS_IN:_molecular_function_unknown;_INVOLVED_IN:_biological_process_unknown;_LOCATED_IN:_chloroplast;_EXPRESSED_IN:_sperm_cell,_sepal,_male_gametophyte,_flower,_pollen_tube;_EXPRESSED_DURING:_L_mature_pollen_stage,_M_germinated_pollen_stage,_petal_differentiation_and_expansion_stage;_CONTAINS_InterPro_DOMAIN/s:_F-box_domain,_cyclin-like_(I…
AT3G46230.1	-3.30843	1.87335	1.16115e-05	0.00037094	AT3G46230.1	heat_shock_protein_17.4	member_of_the_class_I_small_heat-shock_protein_(sHSP)_family,_which_accounts_for_the_majority_of_sHSPs_in_maturing_seeds	heat_shock_protein_17.4_(HSP17.4);_INVOLVED_IN:_response_to_heat;_LOCATED_IN:_cellular_component_unknown;_EXPRESSED_IN:_15_plant_structures;_EXPRESSED_DURING:_M_germinated_pollen_stage,_LP.04_four_leaves_visible,_4_anthesis,_C_globular_stage,_petal_differentiation_and_expansion_stage;_CONTAINS_InterPro_DOMAIN/s:_Heat_shock_protein_Hsp20_(InterPro:IPR002068),_HSP20-like_chaperone_(InterPro:IPR0089…
AT3G18450.1	-3.2839	-0.404023	6.97417e-05	0.00156213	AT3G18450.1	PLAC8_family_protein	PLAC8_family_protein;_CONTAINS_InterPro_DOMAIN/s:_Protein_of_unknown_function_Cys-rich_(InterPro:IPR006461);_BEST_Arabidopsis_thaliana_protein_match_is:_PLAC8_family_protein_(TAIR:AT3G18460.1);_Has_593_Blast_hits_to_592_proteins_in_66_species:_Archae_-_0;_Bacteria_-_0;_Metazoa_-_68;_Fungi_-_27;_Plants_-_497;_Viruses_-_0;_Other_Eukaryotes_-_1_(source:_NCBI_BLink).
AT1G53540.1	-3.24341	-0.303667	1.85386e-06	8.48031e-05	AT1G53540.1	HSP20-like_chaperones_superfamily_protein	HSP20-like_chaperones_superfamily_protein;_CONTAINS_InterPro_DOMAIN/s:_Heat_shock_protein_Hsp20_(InterPro:IPR002068),_HSP20-like_chaperone_(InterPro:IPR008978);_BEST_Arabidopsis_thaliana_protein_match_is:_heat_shock_protein_17.4_(TAIR:AT3G46230.1);_Has_7090_Blast_hits_to_7089_proteins_in_1610_species:_Archae_-_175;_Bacteria_-_4287;_Metazoa_-_66;_Fungi_-_302;_Plants_-_1606;_Viruses_-_0;_Other_Euka…
AT1G44020.1	-3.20831	0.401523	2.69924e-05	0.000727526	AT1G44020.1	Cysteine/Histidine-rich_C1_domain_family_protein	Cysteine/Histidine-rich_C1_domain_family_protein;_CONTAINS_InterPro_DOMAIN/s:_DC1_(InterPro:IPR004146),_C1-like_(InterPro:IPR011424);_BEST_Arabidopsis_thaliana_protein_match_is:_Cysteine/Histidine-rich_C1_domain_family_protein_(TAIR:AT1G44030.1);_Has_1404_Blast_hits_to_613_proteins_in_23_species:_Archae_-_0;_Bacteria_-_0;_Metazoa_-_2;_Fungi_-_6;_Plants_-_1393;_Viruses_-_0;_Other_Eukaryotes_-_3_(s…
AT2G25410.1	-3.07987	-0.435158	2.90932e-06	0.000122449	AT2G25410.1	RING/U-box_superfamily_protein	RING/U-box_superfamily_protein;_FUNCTIONS_IN:_zinc_ion_binding;_INVOLVED_IN:_biological_process_unknown;_LOCATED_IN:_endomembrane_system;_CONTAINS_InterPro_DOMAIN/s:_Zinc_finger,_RING-type_(InterPro:IPR001841);_BEST_Arabidopsis_thaliana_protein_match_is:_RING/U-box_superfamily_protein_(TAIR:AT2G46495.1);_Has_9108_Blast_hits_to_9082_proteins_in_297_species:_Archae_-_0;_Bacteria_-_0;_Metazoa_-_2133…
AT1G45015.1	-2.9479	2.90974	2.45909e-12	6.94496e-10	AT1G45015.1	MD-2-related_lipid_recognition_domain-containing_protein	MD-2-related_lipid_recognition_domain-containing_protein;_FUNCTIONS_IN:_molecular_function_unknown;_INVOLVED_IN:_biological_process_unknown;_LOCATED_IN:_endomembrane_system;_CONTAINS_InterPro_DOMAIN/s:_MD-2-related_lipid-recognition_(InterPro:IPR003172);_BEST_Arabidopsis_thaliana_protein_match_is:_MD-2-related_lipid_recognition_domain-containing_protein_(TAIR:AT2G16005.1);_Has_55_Blast_hits_to_55…
AT2G02310.1	-2.92987	0.0536813	6.65518e-06	0.000244236	AT2G02310.1	phloem_protein_2-B6	phloem_protein_2-B6_(PP2-B6);_FUNCTIONS_IN:_carbohydrate_binding;_INVOLVED_IN:_N-terminal_protein_myristoylation;_LOCATED_IN:_cellular_component_unknown;_EXPRESSED_IN:_leaf_whorl,_sperm_cell,_root,_leaf;_EXPRESSED_DURING:_LP.04_four_leaves_visible;_CONTAINS_InterPro_DOMAIN/s:_F-box_domain,_cyclin-like_(InterPro:IPR001810),_F-box_domain,_Skp2-like_(InterPro:IPR022364);_BEST_Arabidopsis_thaliana_pr…
AT2G03600.1	-2.92824	-0.701661	1.15295e-05	0.000369531	AT2G03600.1	ureide_permease_3	hypothetical_protein,_similar_to_ATUPS1,_an_allantoin_transporter.	ureide_permease_3_(UPS3);_INVOLVED_IN:_biological_process_unknown;_LOCATED_IN:_endomembrane_system;_BEST_Arabidopsis_thaliana_protein_match_is:_ureide_permease_1_(TAIR:AT2G03590.1);_Has_30201_Blast_hits_to_17322_proteins_in_780_species:_Archae_-_12;_Bacteria_-_1396;_Metazoa_-_17338;_Fungi_-_3422;_Plants_-_5037;_Viruses_-_0;_Other_Eukaryotes_-_2996_(source:_NCBI_BLink).
AT2G19060.1	-2.7876	2.46016	3.52387e-09	4.17895e-07	AT2G19060.1	SGNH_hydrolase-type_esterase_superfamily_protein	SGNH_hydrolase-type_esterase_superfamily_protein;_FUNCTIONS_IN:_lipase_activity,_hydrolase_activity,_acting_on_ester_bonds;_INVOLVED_IN:_lipid_metabolic_process;_LOCATED_IN:_endomembrane_system;_EXPRESSED_IN:_root;_CONTAINS_InterPro_DOMAIN/s:_Lipase,_GDSL_(InterPro:IPR001087),_Esterase,_SGNH_hydrolase-type_(InterPro:IPR013830);_BEST_Arabidopsis_thaliana_protein_match_is:_GDSL-like_Lipase/Acylhydr…
AT2G28860.1	-2.73683	0.185452	2.64706e-05	0.000720435	AT2G28860.1	cytochrome_P450,_family_710,_subfamily_A,_polypeptide_4	member_of_CYP710A	cytochrome_P450,_family_710,_subfamily_A,_polypeptide_4_(CYP710A4);_FUNCTIONS_IN:_electron_carrier_activity,_monooxygenase_activity,_iron_ion_binding,_oxygen_binding,_heme_binding;_INVOLVED_IN:_oxidation_reduction;_LOCATED_IN:_endomembrane_system;_EXPRESSED_IN:_root_hair,_root;_CONTAINS_InterPro_DOMAIN/s:_Cytochrome_P450_(InterPro:IPR001128),_Cytochrome_P450,_conserved_site_(InterPro:IPR017972),_…
AT3G29635.1	-2.68128	-0.703818	0.000182232	0.00327597	AT3G29635.1	HXXXD-type_acyl-transferase_family_protein	HXXXD-type_acyl-transferase_family_protein;_FUNCTIONS_IN:_transferase_activity,_transferring_acyl_groups_other_than_amino-acyl_groups,_transferase_activity;_INVOLVED_IN:_biological_process_unknown;_EXPRESSED_IN:_root;_CONTAINS_InterPro_DOMAIN/s:_Transferase_(InterPro:IPR003480);_BEST_Arabidopsis_thaliana_protein_match_is:_HXXXD-type_acyl-transferase_family_protein_(TAIR:AT3G29680.1);_Has_2281_Bla…
AT3G62740.1	-2.6367	5.66369	1.30408e-08	1.34458e-06	AT3G62740.1	beta_glucosidase_7	beta_glucosidase_7_(BGLU7);_FUNCTIONS_IN:_cation_binding,_hydrolase_activity,_hydrolyzing_O-glycosyl_compounds,_catalytic_activity;_INVOLVED_IN:_carbohydrate_metabolic_process;_LOCATED_IN:_endomembrane_system;_EXPRESSED_IN:_7_plant_structures;_EXPRESSED_DURING:_petal_differentiation_and_expansion_stage,_E_expanded_cotyledon_stage,_D_bilateral_stage;_CONTAINS_InterPro_DOMAIN/s:_Glycoside_hydrolase…
AT5G46040.1	-2.58052	0.107216	6.32572e-06	0.000234152	AT5G46040.1	Major_facilitator_superfamily_protein	Major_facilitator_superfamily_protein;_FUNCTIONS_IN:_transporter_activity;_INVOLVED_IN:_oligopeptide_transport,_response_to_nematode;_LOCATED_IN:_membrane;_EXPRESSED_IN:_root;_CONTAINS_InterPro_DOMAIN/s:_Oligopeptide_transporter_(InterPro:IPR000109),_Major_facilitator_superfamily,_general_substrate_transporter_(InterPro:IPR016196);_BEST_Arabidopsis_thaliana_protein_match_is:_peptide_transporter_3…
AT3G13840.1	-2.55197	0.175479	3.50049e-05	0.000903498	AT3G13840.1	GRAS_family_transcription_factor	GRAS_family_transcription_factor;_CONTAINS_InterPro_DOMAIN/s:_Transcription_factor_GRAS_(InterPro:IPR005202);_BEST_Arabidopsis_thaliana_protein_match_is:_GRAS_family_transcription_factor_(TAIR:AT3G49950.1);_Has_2103_Blast_hits_to_2091_proteins_in_270_species:_Archae_-_0;_Bacteria_-_2;_Metazoa_-_0;_Fungi_-_0;_Plants_-_2101;_Viruses_-_0;_Other_Eukaryotes_-_0_(source:_NCBI_BLink).
AT1G69930.1	-2.52338	0.0722642	1.97334e-06	8.98471e-05	AT1G69930.1	glutathione_S-transferase_TAU_11	Encodes_glutathione_transferase_belonging_to_the_tau_class_of_GSTs._Naming_convention_according_to_Wagner_et_al._(2002).	glutathione_S-transferase_TAU_11_(GSTU11);_CONTAINS_InterPro_DOMAIN/s:_Thioredoxin_fold_(InterPro:IPR012335),_Glutathione_S-transferase,_C-terminal-like_(InterPro:IPR010987),_Glutathione_S-transferase/chloride_channel,_C-terminal_(InterPro:IPR017933),_Glutathione_S-transferase,_N-terminal_(InterPro:IPR004045),_Thioredoxin-like_fold_(InterPro:IPR012336);_BEST_Arabidopsis_thaliana_protein_match_is:…
AT4G37950.1	-2.43976	0.838605	2.59164e-05	0.000711314	AT4G37950.1	Rhamnogalacturonate_lyase_family_protein	Rhamnogalacturonate_lyase_family_protein;_CONTAINS_InterPro_DOMAIN/s:_Rhamnogalacturonate_lyase_(InterPro:IPR010325),_Carbohydrate-binding-like_fold_(InterPro:IPR013784),_Galactose-binding_domain-like_(InterPro:IPR008979);_BEST_Arabidopsis_thaliana_protein_match_is:_Rhamnogalacturonate_lyase_family_protein_(TAIR:AT2G22620.1);_Has_315_Blast_hits_to_298_proteins_in_69_species:_Archae_-_0;_Bacteria_…
AT4G14368.1	-2.43152	-0.256873	0.000123736	0.00244054	AT4G14368.1	Regulator_of_chromosome_condensation_(RCC1)_family_protein	Regulator_of_chromosome_condensation_(RCC1)_family_protein;_FUNCTIONS_IN:_zinc_ion_binding;_CONTAINS_InterPro_DOMAIN/s:_Regulator_of_chromosome_condensation/beta-lactamase-inhibitor_protein_II_(InterPro:IPR009091),_Zinc_finger,_FYVE-type_(InterPro:IPR000306),_Zinc_finger,_FYVE-related_(InterPro:IPR017455),_Regulator_of_chromosome_condensation,_RCC1_(InterPro:IPR000408),_Pleckstrin_homology-type_(…
AT1G29600.1	-2.42063	0.719225	1.59489e-06	7.48235e-05	AT1G29600.1	Zinc_finger_C-x8-C-x5-C-x3-H_type_family_protein	Zinc_finger_C-x8-C-x5-C-x3-H_type_family_protein;_FUNCTIONS_IN:_zinc_ion_binding,_nucleic_acid_binding;_INVOLVED_IN:_biological_process_unknown;_LOCATED_IN:_cellular_component_unknown;_EXPRESSED_IN:_cotyledon,_leaf;_EXPRESSED_DURING:_LP.04_four_leaves_visible;_CONTAINS_InterPro_DOMAIN/s:_Zinc_finger,_CCCH-type_(InterPro:IPR000571);_BEST_Arabidopsis_thaliana_protein_match_is:_Zinc_finger_C-x8-C-x5…
AT4G29340.1	-2.31375	2.43221	7.04089e-08	5.8138e-06	AT4G29340.1	profilin_4	Profilin_is_a_low-molecular_weight,_actin_monomer-binding_protein_that_regulates_the_organization_of_actin_cytoskeleton_in_eukaryotes,_including_higher_plants._PRF4_and_PRF5_are_late_pollen-specific_and_are_not_detectable_in_other_cell_types_of_the_plant_body_including_microspores_and_root_hairs._Immunocytochemical_studies_at_the_subcellular_level_reveal_that_both_the_constitutive_and_pollen-spec…	profilin_4_(PRF4);_FUNCTIONS_IN:_actin_binding;_INVOLVED_IN:_cytoskeleton_organization,_actin_cytoskeleton_organization;_LOCATED_IN:_nucleus,_actin_cytoskeleton,_cytoplasm;_EXPRESSED_IN:_11_plant_structures;_EXPRESSED_DURING:_L_mature_pollen_stage,_M_germinated_pollen_stage,_4_anthesis,_petal_differentiation_and_expansion_stage;_CONTAINS_InterPro_DOMAIN/s:_Profilin/allergen_(InterPro:IPR002097),_…
AT5G09978.1	-2.28496	2.9723	1.09292e-09	1.60134e-07	AT5G09978.1	elicitor_peptide_7_precursor	elicitor_peptide_7_precursor_(PEP7);_Has_8_Blast_hits_to_8_proteins_in_4_species:_Archae_-_0;_Bacteria_-_0;_Metazoa_-_0;_Fungi_-_0;_Plants_-_8;_Viruses_-_0;_Other_Eukaryotes_-_0_(source:_NCBI_BLink).
AT2G22760.1	-2.27678	0.548205	1.02868e-05	0.000339186	AT2G22760.1	basic_helix-loop-helix_(bHLH)_DNA-binding_superfamily_protein	basic_helix-loop-helix_(bHLH)_DNA-binding_superfamily_protein;_FUNCTIONS_IN:_DNA_binding,_sequence-specific_DNA_binding_transcription_factor_activity;_INVOLVED_IN:_regulation_of_transcription;_LOCATED_IN:_nucleus;_EXPRESSED_IN:_root,_cultured_cell;_CONTAINS_InterPro_DOMAIN/s:_Helix-loop-helix_DNA-binding_domain_(InterPro:IPR001092),_Helix-loop-helix_DNA-binding_(InterPro:IPR011598);_BEST_Arabidop…
AT3G46400.1	-2.25779	1.52112	1.82486e-05	0.000537101	AT3G46400.1	Leucine-rich_repeat_protein_kinase_family_protein	Leucine-rich_repeat_protein_kinase_family_protein;_FUNCTIONS_IN:_kinase_activity;_INVOLVED_IN:_protein_amino_acid_phosphorylation;_LOCATED_IN:_endomembrane_system;_EXPRESSED_IN:_sperm_cell,_root;_CONTAINS_InterPro_DOMAIN/s:_Protein_kinase,_ATP_binding_site_(InterPro:IPR017441),_Serine/threonine-protein_kinase_domain_(InterPro:IPR002290),_Serine-threonine/tyrosine-protein_kinase_(InterPro:IPR00124…
AT4G25670.1	-2.24893	4.49762	5.03931e-05	0.00120344	AT4G25670.1	unknown_protein;_BEST_Arabidopsis_thaliana_protein_match_is:_unknown_protein_(TAIR:AT4G25690.2);_Has_30201_Blast_hits_to_17322_proteins_in_780_species:_Archae_-_12;_Bacteria_-_1396;_Metazoa_-_17338;_Fungi_-_3422;_Plants_-_5037;_Viruses_-_0;_Other_Eukaryotes_-_2996_(source:_NCBI_BLink).
AT4G01890.1	-2.21096	-0.472329	0.00480098	0.0381301	AT4G01890.1	Pectin_lyase-like_superfamily_protein	Pectin_lyase-like_superfamily_protein;_FUNCTIONS_IN:_polygalacturonase_activity;_INVOLVED_IN:_carbohydrate_metabolic_process;_LOCATED_IN:_endomembrane_system;_EXPRESSED_IN:_root;_CONTAINS_InterPro_DOMAIN/s:_Pectin_lyase_fold/virulence_factor_(InterPro:IPR011050),_Parallel_beta-helix_repeat_(InterPro:IPR006626),_Pectin_lyase_fold_(InterPro:IPR012334),_Glycoside_hydrolase,_family_28_(InterPro:IPR00…
AT1G29180.1	-2.20336	1.40471	0.000113563	0.00229326	AT1G29180.1	Cysteine/Histidine-rich_C1_domain_family_protein	Cysteine/Histidine-rich_C1_domain_family_protein;_CONTAINS_InterPro_DOMAIN/s:_DC1_(InterPro:IPR004146),_C1-like_(InterPro:IPR011424);_BEST_Arabidopsis_thaliana_protein_match_is:_Cysteine/Histidine-rich_C1_domain_family_protein_(TAIR:AT5G48320.1);_Has_1385_Blast_hits_to_625_proteins_in_30_species:_Archae_-_0;_Bacteria_-_0;_Metazoa_-_15;_Fungi_-_0;_Plants_-_1354;_Viruses_-_0;_Other_Eukaryotes_-_16_…
AT2G05510.1	-2.19125	5.64829	3.18362e-13	1.21645e-10	AT2G05510.1	Glycine-rich_protein_family	Glycine-rich_protein_family;_FUNCTIONS_IN:_molecular_function_unknown;_INVOLVED_IN:_biological_process_unknown;_LOCATED_IN:_endomembrane_system;_CONTAINS_InterPro_DOMAIN/s:_Glycine_rich_protein_(InterPro:IPR010800);_BEST_Arabidopsis_thaliana_protein_match_is:_GLYCINE_RICH_PROTEIN_9_(TAIR:AT2G05440.1);_Has_96640_Blast_hits_to_23865_proteins_in_1692_species:_Archae_-_84;_Bacteria_-_39011;_Metazoa_-…
AT1G24280.1	-2.18923	5.43818	3.46467e-24	1.35032e-20	AT1G24280.1	glucose-6-phosphate_dehydrogenase_3	Encodes_a_plastidic_glucose-6-phosphate_dehydrogenase_that_is_sensitive_to_reduction_by_DTT_and_whose_mRNA_is_most_highly_expressed_in_root.	glucose-6-phosphate_dehydrogenase_3_(G6PD3);_CONTAINS_InterPro_DOMAIN/s:_Glucose-6-phosphate_dehydrogenase,_C-terminal_(InterPro:IPR022675),_Glucose-6-phosphate_dehydrogenase,_active_site_(InterPro:IPR019796),_NAD(P)-binding_domain_(InterPro:IPR016040),_Glucose-6-phosphate_dehydrogenase_(InterPro:IPR001282),_Glucose-6-phosphate_dehydrogenase,_NAD-binding_(InterPro:IPR022674);_BEST_Arabidopsis_tha…
AT3G51680.1	-2.1703	0.369354	0.00357298	0.0307714	AT3G51680.1	NAD(P)-binding_Rossmann-fold_superfamily_protein	NAD(P)-binding_Rossmann-fold_superfamily_protein;_FUNCTIONS_IN:_oxidoreductase_activity,_binding,_catalytic_activity;_INVOLVED_IN:_oxidation_reduction,_metabolic_process;_LOCATED_IN:_cellular_component_unknown;_EXPRESSED_IN:_cotyledon,_root;_CONTAINS_InterPro_DOMAIN/s:_NAD(P)-binding_domain_(InterPro:IPR016040),_Glucose/ribitol_dehydrogenase_(InterPro:IPR002347),_Short-chain_dehydrogenase/reducta…
AT5G36130.1	-2.13509	0.237247	5.79088e-05	0.00134502	AT5G36130.1	Cytochrome_P450_superfamily_protein	Cytochrome_P450_superfamily_protein;_FUNCTIONS_IN:_electron_carrier_activity,_monooxygenase_activity,_iron_ion_binding,_oxygen_binding,_heme_binding;_INVOLVED_IN:_oxidation_reduction;_LOCATED_IN:_cellular_component_unknown;_CONTAINS_InterPro_DOMAIN/s:_Cytochrome_P450_(InterPro:IPR001128),_Cytochrome_P450,_E-class,_group_I_(InterPro:IPR002401),_Cytochrome_P450,_conserved_site_(InterPro:IPR017972);…
AT3G13432.1	-2.12436	0.616103	1.18017e-05	0.000376398	AT3G13432.1	unknown_protein;_FUNCTIONS_IN:_molecular_function_unknown;_INVOLVED_IN:_biological_process_unknown;_LOCATED_IN:_endomembrane_system;_Has_3_Blast_hits_to_3_proteins_in_2_species:_Archae_-_0;_Bacteria_-_0;_Metazoa_-_0;_Fungi_-_0;_Plants_-_3;_Viruses_-_0;_Other_Eukaryotes_-_0_(source:_NCBI_BLink).
AT5G25640.1	-2.10627	1.42069	6.23465e-07	3.51141e-05	AT5G25640.1	Rhomboid-related_intramembrane_serine_protease_family_protein	Rhomboid-related_intramembrane_serine_protease_family_protein;_FUNCTIONS_IN:_serine-type_endopeptidase_activity;_INVOLVED_IN:_biological_process_unknown;_LOCATED_IN:_integral_to_membrane;_EXPRESSED_IN:_15_plant_structures;_EXPRESSED_DURING:_7_growth_stages;_CONTAINS_InterPro_DOMAIN/s:_Peptidase_S54,_rhomboid_(InterPro:IPR002610);_BEST_Arabidopsis_thaliana_protein_match_is:_rhomboid-like_protein_1…
AT5G62330.1	-2.09051	1.10652	7.01475e-06	0.000255031	AT5G62330.1	BEST_Arabidopsis_thaliana_protein_match_is:_Plant_invertase/pectin_methylesterase_inhibitor_superfamily_protein_(TAIR:AT5G62340.1);_Has_9_Blast_hits_to_9_proteins_in_2_species:_Archae_-_0;_Bacteria_-_0;_Metazoa_-_0;_Fungi_-_0;_Plants_-_9;_Viruses_-_0;_Other_Eukaryotes_-_0_(source:_NCBI_BLink).
AT5G39000.1	-2.08782	1.03693	3.45276e-06	0.000141353	AT5G39000.1	Malectin/receptor-like_protein_kinase_family_protein	Malectin/receptor-like_protein_kinase_family_protein;_FUNCTIONS_IN:_kinase_activity;_INVOLVED_IN:_protein_amino_acid_phosphorylation;_LOCATED_IN:_endomembrane_system;_CONTAINS_InterPro_DOMAIN/s:_Protein_kinase,_ATP_binding_site_(InterPro:IPR017441),_Malectin/receptor-like_protein_kinase_(InterPro:IPR021720),_Protein_kinase,_catalytic_domain_(InterPro:IPR000719),_Serine-threonine/tyrosine-protein_…
AT1G73040.1	-2.07512	0.412026	0.000709078	0.0092924	AT1G73040.1	Mannose-binding_lectin_superfamily_protein	Mannose-binding_lectin_superfamily_protein;_CONTAINS_InterPro_DOMAIN/s:_Mannose-binding_lectin_(InterPro:IPR001229);_BEST_Arabidopsis_thaliana_protein_match_is:_Mannose-binding_lectin_superfamily_protein_(TAIR:AT1G19715.2);_Has_1381_Blast_hits_to_855_proteins_in_48_species:_Archae_-_0;_Bacteria_-_13;_Metazoa_-_1;_Fungi_-_0;_Plants_-_1366;_Viruses_-_0;_Other_Eukaryotes_-_1_(source:_NCBI_BLink).
AT4G22230.1	-2.07285	2.06811	1.86404e-07	1.31307e-05	AT4G22230.1	Arabidopsis_defensin-like_protein	Encodes_a_defensin-like_(DEFL)_family_protein.	Arabidopsis_defensin-like_protein;_LOCATED_IN:_endomembrane_system;_CONTAINS_InterPro_DOMAIN/s:_Defensin-like_protein,_Arabidopsis_(InterPro:IPR022618),_Low-molecular-weight_cysteine-rich_family_(InterPro:IPR020191);_BEST_Arabidopsis_thaliana_protein_match_is:_Arabidopsis_defensin-like_protein_(TAIR:AT4G22235.1);_Has_30201_Blast_hits_to_17322_proteins_in_780_species:_Archae_-_12;_Bacteria_-_1396;…
AT1G11460.1	-2.06703	2.89181	8.79176e-10	1.31788e-07	AT1G11460.1	nodulin_MtN21_/EamA-like_transporter_family_protein	nodulin_MtN21_/EamA-like_transporter_family_protein;_LOCATED_IN:_membrane;_CONTAINS_InterPro_DOMAIN/s:_Protein_of_unknown_function_DUF6,_transmembrane_(InterPro:IPR000620);_BEST_Arabidopsis_thaliana_protein_match_is:_nodulin_MtN21_/EamA-like_transporter_family_protein_(TAIR:AT1G01070.1);_Has_2512_Blast_hits_to_2503_proteins_in_352_species:_Archae_-_22;_Bacteria_-_1127;_Metazoa_-_4;_Fungi_-_2;_Pla…
AT5G23840.1	-2.06139	5.0634	3.33048e-08	2.97712e-06	AT5G23840.1	MD-2-related_lipid_recognition_domain-containing_protein	MD-2-related_lipid_recognition_domain-containing_protein;_FUNCTIONS_IN:_molecular_function_unknown;_INVOLVED_IN:_biological_process_unknown;_LOCATED_IN:_endomembrane_system;_EXPRESSED_IN:_root;_CONTAINS_InterPro_DOMAIN/s:_MD-2-related_lipid-recognition_(InterPro:IPR003172);_BEST_Arabidopsis_thaliana_protein_match_is:_MD-2-related_lipid_recognition_domain-containing_protein_(TAIR:AT5G23820.1);_Has…
AT3G02620.1	-2.02407	3.01105	8.87274e-08	7.08619e-06	AT3G02620.1	Plant_stearoyl-acyl-carrier-protein_desaturase_family_protein	Plant_stearoyl-acyl-carrier-protein_desaturase_family_protein;_FUNCTIONS_IN:_acyl-[acyl-carrier-protein]_desaturase_activity,_oxidoreductase_activity,_transition_metal_ion_binding;_INVOLVED_IN:_oxidation_reduction,_fatty_acid_metabolic_process,_fatty_acid_biosynthetic_process;_CONTAINS_InterPro_DOMAIN/s:_Ribonucleotide_reductase-related_(InterPro:IPR012348),_Fatty_acid_desaturase,_type_2_(InterPr…
AT5G59270.1	-1.99628	0.401546	0.00012435	0.00245017	AT5G59270.1	Concanavalin_A-like_lectin_protein_kinase_family_protein	Concanavalin_A-like_lectin_protein_kinase_family_protein;_FUNCTIONS_IN:_kinase_activity;_INVOLVED_IN:_protein_amino_acid_phosphorylation;_LOCATED_IN:_endomembrane_system;_CONTAINS_InterPro_DOMAIN/s:_Legume_lectin,_beta_chain_(InterPro:IPR001220),_Protein_kinase,_ATP_binding_site_(InterPro:IPR017441),_Serine/threonine-protein_kinase_domain_(InterPro:IPR002290),_Serine/threonine-protein_kinase-like…
AT2G22460.1	-1.98054	0.300485	0.000187215	0.00334455	AT2G22460.1	Protein_of_unknown_function,_DUF617	Protein_of_unknown_function,_DUF617;_CONTAINS_InterPro_DOMAIN/s:_Protein_of_unknown_function_DUF617,_plant_(InterPro:IPR006460);_BEST_Arabidopsis_thaliana_protein_match_is:_Protein_of_unknown_function,_DUF617_(TAIR:AT5G65340.1);_Has_35333_Blast_hits_to_34131_proteins_in_2444_species:_Archae_-_798;_Bacteria_-_22429;_Metazoa_-_974;_Fungi_-_991;_Plants_-_531;_Viruses_-_0;_Other_Eukaryotes_-_9610_(so…
AT5G43300.1	-1.97881	0.680492	2.83181e-05	0.000756976	AT5G43300.1	PLC-like_phosphodiesterases_superfamily_protein	PLC-like_phosphodiesterases_superfamily_protein;_FUNCTIONS_IN:_phosphoric_diester_hydrolase_activity,_glycerophosphodiester_phosphodiesterase_activity;_INVOLVED_IN:_glycerol_metabolic_process,_lipid_metabolic_process;_LOCATED_IN:_cellular_component_unknown;_CONTAINS_InterPro_DOMAIN/s:_PLC-like_phosphodiesterase,_TIM_beta/alpha-barrel_domain_(InterPro:IPR017946),_Glycerophosphoryl_diester_phosphod…
AT3G47050.1	-1.96238	0.994002	0.000619599	0.00846119	AT3G47050.1	Glycosyl_hydrolase_family_protein	Glycosyl_hydrolase_family_protein;_FUNCTIONS_IN:_hydrolase_activity,_hydrolyzing_O-glycosyl_compounds;_INVOLVED_IN:_carbohydrate_metabolic_process;_LOCATED_IN:_vacuole;_EXPRESSED_IN:_sperm_cell,_pollen_tube;_CONTAINS_InterPro_DOMAIN/s:_Glycoside_hydrolase,_family_3,_N-terminal_(InterPro:IPR001764),_Glycoside_hydrolase,_family_3,_C-terminal_(InterPro:IPR002772),_Glycoside_hydrolase,_catalytic_core…
AT4G37700.1	-1.96068	4.58995	6.68805e-17	6.85947e-14	AT4G37700.1	unknown_protein;_Has_64_Blast_hits_to_64_proteins_in_11_species:_Archae_-_0;_Bacteria_-_0;_Metazoa_-_0;_Fungi_-_0;_Plants_-_64;_Viruses_-_0;_Other_Eukaryotes_-_0_(source:_NCBI_BLink).
AT5G36140.1	-1.9491	0.708105	0.000506972	0.00724825	AT5G36140.1	cytochrome_P450,_family_716,_subfamily_A,_polypeptide_2	member_of_CYP716A	cytochrome_P450,_family_716,_subfamily_A,_polypeptide_2_(CYP716A2);_FUNCTIONS_IN:_electron_carrier_activity,_monooxygenase_activity,_iron_ion_binding,_heme_binding;_LOCATED_IN:_endomembrane_system;_EXPRESSED_IN:_root;_CONTAINS_InterPro_DOMAIN/s:_Cytochrome_P450_(InterPro:IPR001128);_BEST_Arabidopsis_thaliana_protein_match_is:_cytochrome_P450,_family_716,_subfamily_A,_polypeptide_1_(TAIR:AT5G36110…
AT1G73300.1	-1.94792	3.66257	1.02375e-06	5.20882e-05	AT1G73300.1	serine_carboxypeptidase-like_2	serine_carboxypeptidase-like_2_(scpl2);_FUNCTIONS_IN:_serine-type_carboxypeptidase_activity;_INVOLVED_IN:_proteolysis;_LOCATED_IN:_endomembrane_system;_CONTAINS_InterPro_DOMAIN/s:_Peptidase_S10,_serine_carboxypeptidase_(InterPro:IPR001563);_BEST_Arabidopsis_thaliana_protein_match_is:_serine_carboxypeptidase-like_1_(TAIR:AT5G36180.1);_Has_4062_Blast_hits_to_3951_proteins_in_474_species:_Archae_-_0…
AT2G01520.1	-1.94609	10.0866	1.50479e-15	1.12784e-12	AT2G01520.1	MLP-like_protein_328	MLP-like_protein_328_(MLP328);_FUNCTIONS_IN:_copper_ion_binding;_INVOLVED_IN:_response_to_zinc_ion;_LOCATED_IN:_cellular_component_unknown;_EXPRESSED_IN:_13_plant_structures;_EXPRESSED_DURING:_7_growth_stages;_CONTAINS_InterPro_DOMAIN/s:_Bet_v_I_allergen_(InterPro:IPR000916);_BEST_Arabidopsis_thaliana_protein_match_is:_Polyketide_cyclase/dehydrase_and_lipid_transport_superfamily_protein_(TAIR:AT4…
AT4G12382.1	-1.94524	-0.0622549	0.00148387	0.0162817	AT4G12382.1	F-box_family_protein	F-box_family_protein;_FUNCTIONS_IN:_molecular_function_unknown;_INVOLVED_IN:_biological_process_unknown;_LOCATED_IN:_cellular_component_unknown;_CONTAINS_InterPro_DOMAIN/s:_F-box_domain,_Skp2-like_(InterPro:IPR022364);_BEST_Arabidopsis_thaliana_protein_match_is:_unknown_protein_(TAIR:AT4G00893.1);_Has_30201_Blast_hits_to_17322_proteins_in_780_species:_Archae_-_12;_Bacteria_-_1396;_Metazoa_-_17338…
AT3G50470.1	-1.94395	-0.480507	0.000696553	0.00917603	AT3G50470.1	homolog_of_RPW8_3	Homolog_of_RPW8	homolog_of_RPW8_3_(HR3);_CONTAINS_InterPro_DOMAIN/s:_Powdery_mildew_resistance_protein,__RPW8_domain_(InterPro:IPR008808);_BEST_Arabidopsis_thaliana_protein_match_is:_homolog_of_RPW8_2_(TAIR:AT3G50460.1);_Has_133_Blast_hits_to_132_proteins_in_16_species:_Archae_-_0;_Bacteria_-_0;_Metazoa_-_2;_Fungi_-_2;_Plants_-_123;_Viruses_-_0;_Other_Eukaryotes_-_6_(source:_NCBI_BLink).
AT4G37850.1	-1.94363	0.72037	0.00156621	0.0169011	AT4G37850.1	basic_helix-loop-helix_(bHLH)_DNA-binding_superfamily_protein	basic_helix-loop-helix_(bHLH)_DNA-binding_superfamily_protein;_FUNCTIONS_IN:_DNA_binding,_sequence-specific_DNA_binding_transcription_factor_activity;_INVOLVED_IN:_regulation_of_transcription;_LOCATED_IN:_nucleus;_CONTAINS_InterPro_DOMAIN/s:_Helix-loop-helix_DNA-binding_domain_(InterPro:IPR001092),_Helix-loop-helix_DNA-binding_(InterPro:IPR011598);_BEST_Arabidopsis_thaliana_protein_match_is:_basi…
AT5G03995.1	-1.94262	2.07207	8.50832e-06	0.000295547	AT5G03995.1	unknown_protein;_FUNCTIONS_IN:_molecular_function_unknown;_INVOLVED_IN:_biological_process_unknown;_LOCATED_IN:_cellular_component_unknown;_Has_30201_Blast_hits_to_17322_proteins_in_780_species:_Archae_-_12;_Bacteria_-_1396;_Metazoa_-_17338;_Fungi_-_3422;_Plants_-_5037;_Viruses_-_0;_Other_Eukaryotes_-_2996_(source:_NCBI_BLink).
AT5G53250.1	-1.93638	5.44378	3.27005e-19	4.90181e-16	AT5G53250.1	arabinogalactan_protein_22	arabinogalactan_protein_22_(AGP22);_CONTAINS_InterPro_DOMAIN/s:_Protein_of_unknown_function_DUF1070_(InterPro:IPR009424);_BEST_Arabidopsis_thaliana_protein_match_is:_arabinogalactan_protein_20_(TAIR:AT3G61640.1);_Has_1807_Blast_hits_to_1807_proteins_in_277_species:_Archae_-_0;_Bacteria_-_0;_Metazoa_-_736;_Fungi_-_347;_Plants_-_385;_Viruses_-_0;_Other_Eukaryotes_-_339_(source:_NCBI_BLink).
AT4G22214.1	-1.93046	0.881591	7.70646e-05	0.00167982	AT4G22214.1	Defensin-like_(DEFL)_family_protein	Encodes_a_defensin-like_(DEFL)_family_protein.	Defensin-like_(DEFL)_family_protein;_INVOLVED_IN:_biological_process_unknown;_LOCATED_IN:_endomembrane_system;_CONTAINS_InterPro_DOMAIN/s:_Defensin-like_protein,_Arabidopsis_(InterPro:IPR022618),_Low-molecular-weight_cysteine-rich_family_(InterPro:IPR020191);_BEST_Arabidopsis_thaliana_protein_match_is:_Arabidopsis_defensin-like_protein_(TAIR:AT4G22230.1);_Has_30201_Blast_hits_to_17322_proteins_in…
AT1G62510.1	-1.89962	2.46533	1.44098e-07	1.09689e-05	AT1G62510.1	Bifunctional_inhibitor/lipid-transfer_protein/seed_storage_2S_albumin_superfamily_protein	Bifunctional_inhibitor/lipid-transfer_protein/seed_storage_2S_albumin_superfamily_protein;_FUNCTIONS_IN:_lipid_binding;_INVOLVED_IN:_lipid_transport;_LOCATED_IN:_endomembrane_system;_EXPRESSED_IN:_shoot,_cotyledon,_leaf_whorl,_leaf;_EXPRESSED_DURING:_LP.04_four_leaves_visible,_LP.02_two_leaves_visible;_CONTAINS_InterPro_DOMAIN/s:_Bifunctional_inhibitor/plant_lipid_transfer_protein/seed_storage_(I…
AT5G14070.1	-1.8945	0.316538	0.000147481	0.00277678	AT5G14070.1	Thioredoxin_superfamily_protein	Encodes_glutaredoxin_ROXY2.__ROXY2,_together_with_ROXY1_(AT3G02000),_controls_anther_development._roxy1_roxy2_double_mutants_are_sterile_and_do_not_produce_pollen.	ROXY2;_FUNCTIONS_IN:_electron_carrier_activity,_protein_disulfide_oxidoreductase_activity;_INVOLVED_IN:_negative_regulation_of_transcription,_anther_development;_LOCATED_IN:_cellular_component_unknown;_EXPRESSED_IN:_tapetum,_floral_meristem,_hypocotyl,_anther,_root;_CONTAINS_InterPro_DOMAIN/s:_Glutaredoxin-like,_plant_II_(InterPro:IPR011905),_Glutaredoxin_(InterPro:IPR002109),_Thioredoxin_fold_(I…
AT2G02620.1	-1.87048	0.64578	0.000809148	0.0102722	AT2G02620.1	Cysteine/Histidine-rich_C1_domain_family_protein	Cysteine/Histidine-rich_C1_domain_family_protein;_FUNCTIONS_IN:_zinc_ion_binding;_INVOLVED_IN:_intracellular_signaling_pathway;_LOCATED_IN:_intracellular;_CONTAINS_InterPro_DOMAIN/s:_Protein_kinase_C-like,_phorbol_ester/diacylglycerol_binding_(InterPro:IPR002219),_DC1_(InterPro:IPR004146),_Zinc_finger,_PHD-type_(InterPro:IPR001965),_Zinc_finger,_RanBP2-type_(InterPro:IPR001876),_C1-like_(InterPro…
AT3G12220.1	-1.86865	1.15153	1.3453e-05	0.000417449	AT3G12220.1	serine_carboxypeptidase-like_16	serine_carboxypeptidase-like_16_(scpl16);_FUNCTIONS_IN:_serine-type_carboxypeptidase_activity;_INVOLVED_IN:_proteolysis;_LOCATED_IN:_endomembrane_system;_CONTAINS_InterPro_DOMAIN/s:_Peptidase_S10,_serine_carboxypeptidase_(InterPro:IPR001563);_BEST_Arabidopsis_thaliana_protein_match_is:_serine_carboxypeptidase-like_14_(TAIR:AT3G12230.1);_Has_3960_Blast_hits_to_3875_proteins_in_462_species:_Archae_…
AT4G22212.1	-1.85847	5.23304	2.33579e-16	2.1675e-13	AT4G22212.1	Arabidopsis_defensin-like_protein	Encodes_a_defensin-like_(DEFL)_family_protein.	Arabidopsis_defensin-like_protein;_INVOLVED_IN:_defense_response;_LOCATED_IN:_endomembrane_system;_EXPRESSED_IN:_10_plant_structures;_EXPRESSED_DURING:_4_anthesis,_4_leaf_senescence_stage,_petal_differentiation_and_expansion_stage,_E_expanded_cotyledon_stage;_CONTAINS_InterPro_DOMAIN/s:_Defensin-like_protein,_Arabidopsis_(InterPro:IPR022618),_Low-molecular-weight_cysteine-rich_family_(InterPro:IP…
AT3G21800.1	-1.85801	-0.0931514	0.000740694	0.00962256	AT3G21800.1	UDP-glucosyl_transferase_71B8	UDP-glucosyl_transferase_71B8_(UGT71B8);_FUNCTIONS_IN:_quercetin_3-O-glucosyltransferase_activity,_UDP-glycosyltransferase_activity,_transferase_activity,_transferring_glycosyl_groups,_quercetin_4'-O-glucosyltransferase_activity;_INVOLVED_IN:_metabolic_process;_LOCATED_IN:_endomembrane_system;_CONTAINS_InterPro_DOMAIN/s:_UDP-glucuronosyl/UDP-glucosyltransferase_(InterPro:IPR002213);_BEST_Arabidop…
AT3G49580.1	-1.84912	3.39816	6.02811e-11	1.16307e-08	AT3G49580.1	response_to_low_sulfur_1	RESPONSE_TO_LOW_SULFUR_1_(LSU1);_BEST_Arabidopsis_thaliana_protein_match_is:_response_to_low_sulfur_3_(TAIR:AT3G49570.1);_Has_73_Blast_hits_to_73_proteins_in_16_species:_Archae_-_0;_Bacteria_-_0;_Metazoa_-_0;_Fungi_-_0;_Plants_-_70;_Viruses_-_0;_Other_Eukaryotes_-_3_(source:_NCBI_BLink).
AT5G44585.1	-1.84173	2.44715	3.05567e-06	0.000127507	AT5G44585.1	unknown_protein;_FUNCTIONS_IN:_molecular_function_unknown;_INVOLVED_IN:_biological_process_unknown;_LOCATED_IN:_endomembrane_system;_Has_30201_Blast_hits_to_17322_proteins_in_780_species:_Archae_-_12;_Bacteria_-_1396;_Metazoa_-_17338;_Fungi_-_3422;_Plants_-_5037;_Viruses_-_0;_Other_Eukaryotes_-_2996_(source:_NCBI_BLink).
AT3G13435.1	-1.83125	2.71622	4.68728e-07	2.82789e-05	AT3G13435.1	unknown_protein;_FUNCTIONS_IN:_molecular_function_unknown;_INVOLVED_IN:_biological_process_unknown;_LOCATED_IN:_endomembrane_system;_Has_4_Blast_hits_to_4_proteins_in_2_species:_Archae_-_0;_Bacteria_-_0;_Metazoa_-_0;_Fungi_-_0;_Plants_-_4;_Viruses_-_0;_Other_Eukaryotes_-_0_(source:_NCBI_BLink).
AT1G49030.1	-1.82284	0.896253	0.000611371	0.00836985	AT1G49030.1	PLAC8_family_protein	PLAC8_family_protein;_CONTAINS_InterPro_DOMAIN/s:_Protein_of_unknown_function_Cys-rich_(InterPro:IPR006461);_BEST_Arabidopsis_thaliana_protein_match_is:_PLAC8_family_protein_(TAIR:AT3G18460.1);_Has_749_Blast_hits_to_748_proteins_in_94_species:_Archae_-_0;_Bacteria_-_0;_Metazoa_-_146;_Fungi_-_45;_Plants_-_538;_Viruses_-_0;_Other_Eukaryotes_-_20_(source:_NCBI_BLink).
AT1G65970.1	-1.81586	7.83552	1.40249e-15	1.09321e-12	AT1G65970.1	thioredoxin-dependent_peroxidase_2	thioredoxin-dependent_peroxidase_2	thioredoxin-dependent_peroxidase_2_(TPX2);_FUNCTIONS_IN:_oxidoreductase_activity,_antioxidant_activity;_INVOLVED_IN:_cell_redox_homeostasis;_LOCATED_IN:_cellular_component_unknown;_EXPRESSED_IN:_leaf;_CONTAINS_InterPro_DOMAIN/s:_Thioredoxin_fold_(InterPro:IPR012335),_Thioredoxin-like_(InterPro:IPR017936),_Thioredoxin-like_fold_(InterPro:IPR012336),_Redoxin_(InterPro:IPR013740);_BEST_Arabidopsis_t…
AT5G26930.1	-1.8096	-0.585698	0.00233506	0.0227204	AT5G26930.1	GATA_transcription_factor_23	Encodes_a_member_of_the_GATA_factor_family_of_zinc_finger_transcription_factors.	GATA_transcription_factor_23_(GATA23);_FUNCTIONS_IN:_sequence-specific_DNA_binding,_zinc_ion_binding,_sequence-specific_DNA_binding_transcription_factor_activity;_INVOLVED_IN:_response_to_light_stimulus;_EXPRESSED_IN:_root;_CONTAINS_InterPro_DOMAIN/s:_Zinc_finger,_NHR/GATA-type_(InterPro:IPR013088),_Zinc_finger,_GATA-type_(InterPro:IPR000679);_BEST_Arabidopsis_thaliana_protein_match_is:_GATA_tran…
AT2G30540.1	-1.76229	0.318727	0.000652239	0.0087596	AT2G30540.1	Thioredoxin_superfamily_protein	Thioredoxin_superfamily_protein;_FUNCTIONS_IN:_electron_carrier_activity,_protein_disulfide_oxidoreductase_activity;_INVOLVED_IN:_cell_redox_homeostasis;_LOCATED_IN:_endomembrane_system;_EXPRESSED_IN:_15_plant_structures;_EXPRESSED_DURING:_6_growth_stages;_CONTAINS_InterPro_DOMAIN/s:_Glutaredoxin-like,_plant_II_(InterPro:IPR011905),_Glutaredoxin_(InterPro:IPR002109),_Thioredoxin_fold_(InterPro:IP…
AT5G25240.1	-1.757	0.728399	0.0003733	0.00575131	AT5G25240.1	unknown_protein;_FUNCTIONS_IN:_molecular_function_unknown;_INVOLVED_IN:_biological_process_unknown;_LOCATED_IN:_cellular_component_unknown;_EXPRESSED_IN:_23_plant_structures;_EXPRESSED_DURING:_13_growth_stages;_Has_1807_Blast_hits_to_1807_proteins_in_277_species:_Archae_-_0;_Bacteria_-_0;_Metazoa_-_736;_Fungi_-_347;_Plants_-_385;_Viruses_-_0;_Other_Eukaryotes_-_339_(source:_NCBI_BLink).
AT1G33100.1	-1.75113	1.83406	6.64409e-05	0.00150644	AT1G33100.1	MATE_efflux_family_protein	MATE_efflux_family_protein;_FUNCTIONS_IN:_antiporter_activity,_drug_transmembrane_transporter_activity,_transporter_activity;_INVOLVED_IN:_drug_transmembrane_transport,_transmembrane_transport;_LOCATED_IN:_membrane;_CONTAINS_InterPro_DOMAIN/s:_Multi_antimicrobial_extrusion_protein_MatE_(InterPro:IPR002528);_BEST_Arabidopsis_thaliana_protein_match_is:_MATE_efflux_family_protein_(TAIR:AT1G33110.1);…
AT1G16160.1	-1.73233	1.01234	0.000203758	0.00359008	AT1G16160.1	wall_associated_kinase-like_5	WAK-like_kinase	wall_associated_kinase-like_5_(WAKL5);_FUNCTIONS_IN:_kinase_activity;_INVOLVED_IN:_protein_amino_acid_phosphorylation;_LOCATED_IN:_integral_to_membrane,_chloroplast;_EXPRESSED_IN:_9_plant_structures;_EXPRESSED_DURING:_7_growth_stages;_CONTAINS_InterPro_DOMAIN/s:_Wall-associated_kinase_(InterPro:IPR013695),_Protein_kinase,_catalytic_domain_(InterPro:IPR000719),_EGF-like_calcium-binding,_conserved_…
AT5G43520.1	-1.73089	3.85818	2.39368e-09	3.06375e-07	AT5G43520.1	Cysteine/Histidine-rich_C1_domain_family_protein	Cysteine/Histidine-rich_C1_domain_family_protein;_CONTAINS_InterPro_DOMAIN/s:_DC1_(InterPro:IPR004146),_C1-like_(InterPro:IPR011424);_BEST_Arabidopsis_thaliana_protein_match_is:_Cysteine/Histidine-rich_C1_domain_family_protein_(TAIR:AT2G44380.1);_Has_1807_Blast_hits_to_1807_proteins_in_277_species:_Archae_-_0;_Bacteria_-_0;_Metazoa_-_736;_Fungi_-_347;_Plants_-_385;_Viruses_-_0;_Other_Eukaryotes_-…
AT3G48940.1	-1.7289	1.54808	4.74573e-05	0.00114173	AT3G48940.1	Remorin_family_protein	Remorin_family_protein;_CONTAINS_InterPro_DOMAIN/s:_Remorin,_C-terminal_(InterPro:IPR005516),_Remorin,_N-terminal_(InterPro:IPR005518);_BEST_Arabidopsis_thaliana_protein_match_is:_Remorin_family_protein_(TAIR:AT5G23750.2);_Has_1837_Blast_hits_to_1261_proteins_in_238_species:_Archae_-_1;_Bacteria_-_261;_Metazoa_-_152;_Fungi_-_115;_Plants_-_477;_Viruses_-_0;_Other_Eukaryotes_-_831_(source:_NCBI_BLi…
AT3G24300.1	-1.72412	7.57255	2.63437e-09	3.26981e-07	AT3G24300.1	ammonium_transporter_1;3	Encodes_a_plasma_membrane_localized_ammonium_transporter.	ammonium_transporter_1;3_(AMT1;3);_CONTAINS_InterPro_DOMAIN/s:_Ammonium_transporter_(InterPro:IPR001905),_Ammonium_transporter,_conserved_site_(InterPro:IPR018047);_BEST_Arabidopsis_thaliana_protein_match_is:_ammonium_transporter_1;5_(TAIR:AT3G24290.1);_Has_11505_Blast_hits_to_11486_proteins_in_2067_species:_Archae_-_224;_Bacteria_-_4696;_Metazoa_-_434;_Fungi_-_433;_Plants_-_469;_Viruses_-_0;_Oth…
AT3G57920.1	-1.71836	0.549625	0.00313694	0.0280539	AT3G57920.1	squamosa_promoter_binding_protein-like_15	Encodes_a_putative_transcriptional_regulator_that_is_involved_in_the_vegetative_to_reproductive_phase_transition._Expression_is_regulated_by_MIR156b.	squamosa_promoter_binding_protein-like_15_(SPL15);_FUNCTIONS_IN:_DNA_binding,_sequence-specific_DNA_binding_transcription_factor_activity;_INVOLVED_IN:_vegetative_to_reproductive_phase_transition_of_meristem,_regulation_of_cell_size,_regulation_of_cell_proliferation,_regulation_of_transcription;_LOCATED_IN:_nucleus;_EXPRESSED_IN:_15_plant_structures;_EXPRESSED_DURING:_7_growth_stages;_CONTAINS_In…
AT4G39675.1	-1.71385	3.79087	3.16257e-08	2.86647e-06	AT4G39675.1	unknown_protein;_Has_30201_Blast_hits_to_17322_proteins_in_780_species:_Archae_-_12;_Bacteria_-_1396;_Metazoa_-_17338;_Fungi_-_3422;_Plants_-_5037;_Viruses_-_0;_Other_Eukaryotes_-_2996_(source:_NCBI_BLink).
AT2G40750.1	-1.70493	1.17937	0.000208172	0.00364807	AT2G40750.1	WRKY_DNA-binding_protein_54	member_of_WRKY_Transcription_Factor;_Group_III	WRKY_DNA-binding_protein_54_(WRKY54);_CONTAINS_InterPro_DOMAIN/s:_DNA-binding_WRKY_(InterPro:IPR003657);_BEST_Arabidopsis_thaliana_protein_match_is:_WRKY_DNA-binding_protein_70_(TAIR:AT3G56400.1);_Has_3183_Blast_hits_to_2752_proteins_in_165_species:_Archae_-_0;_Bacteria_-_0;_Metazoa_-_0;_Fungi_-_0;_Plants_-_3171;_Viruses_-_0;_Other_Eukaryotes_-_12_(source:_NCBI_BLink).
AT1G76020.1	-1.70232	3.42894	2.18098e-12	6.40202e-10	AT1G76020.1	Thioredoxin_superfamily_protein	Thioredoxin_superfamily_protein;_INVOLVED_IN:_biological_process_unknown;_LOCATED_IN:_cell_wall,_vacuole;_EXPRESSED_IN:_22_plant_structures;_EXPRESSED_DURING:_13_growth_stages;_CONTAINS_InterPro_DOMAIN/s:_Thioredoxin_fold_(InterPro:IPR012335),_Thioredoxin-like_fold_(InterPro:IPR012336);_BEST_Arabidopsis_thaliana_protein_match_is:_Thioredoxin_superfamily_protein_(TAIR:AT1G20225.1);_Has_151_Blast_h…
AT5G42200.1	-1.69591	1.75731	3.07316e-05	0.000810375	AT5G42200.1	RING/U-box_superfamily_protein	RING/U-box_superfamily_protein;_CONTAINS_InterPro_DOMAIN/s:_Zinc_finger,_RING-type_(InterPro:IPR001841),_Zinc_finger,_C3HC4_RING-type_(InterPro:IPR018957);_BEST_Arabidopsis_thaliana_protein_match_is:_RING/U-box_superfamily_protein_(TAIR:AT1G49220.1);_Has_1807_Blast_hits_to_1807_proteins_in_277_species:_Archae_-_0;_Bacteria_-_0;_Metazoa_-_736;_Fungi_-_347;_Plants_-_385;_Viruses_-_0;_Other_Eukaryot…
AT3G59750.1	-1.6808	2.34752	2.38389e-05	0.000663641	AT3G59750.1	Concanavalin_A-like_lectin_protein_kinase_family_protein	Concanavalin_A-like_lectin_protein_kinase_family_protein;_FUNCTIONS_IN:_kinase_activity;_INVOLVED_IN:_protein_amino_acid_phosphorylation;_LOCATED_IN:_endomembrane_system;_CONTAINS_InterPro_DOMAIN/s:_Legume_lectin,_beta_chain_(InterPro:IPR001220),_Protein_kinase,_ATP_binding_site_(InterPro:IPR017441),_Serine/threonine-protein_kinase-like_domain_(InterPro:IPR017442),_Concanavalin_A-like_lectin/gluc…
AT5G46650.1	-1.67724	0.241894	0.00063844	0.00859798	AT5G46650.1	RING/U-box_superfamily_protein	RING/U-box_superfamily_protein;_FUNCTIONS_IN:_zinc_ion_binding;_CONTAINS_InterPro_DOMAIN/s:_Zinc_finger,_RING-type_(InterPro:IPR001841),_Zinc_finger,_C3HC4_RING-type_(InterPro:IPR018957);_BEST_Arabidopsis_thaliana_protein_match_is:_RING/U-box_superfamily_protein_(TAIR:AT4G17920.1);_Has_1807_Blast_hits_to_1807_proteins_in_277_species:_Archae_-_0;_Bacteria_-_0;_Metazoa_-_736;_Fungi_-_347;_Plants_-_…
AT5G23830.1	-1.67706	6.69081	2.49696e-12	6.95119e-10	AT5G23830.1	MD-2-related_lipid_recognition_domain-containing_protein	MD-2-related_lipid_recognition_domain-containing_protein;_FUNCTIONS_IN:_molecular_function_unknown;_INVOLVED_IN:_biological_process_unknown;_LOCATED_IN:_endomembrane_system;_EXPRESSED_IN:_hypocotyl,_root;_CONTAINS_InterPro_DOMAIN/s:_MD-2-related_lipid-recognition_(InterPro:IPR003172);_BEST_Arabidopsis_thaliana_protein_match_is:_MD-2-related_lipid_recognition_domain-containing_protein_(TAIR:AT5G23…
AT5G24660.1	-1.67559	4.19221	1.78896e-10	3.03143e-08	AT5G24660.1	response_to_low_sulfur_2	RESPONSE_TO_LOW_SULFUR_2_(LSU2);_BEST_Arabidopsis_thaliana_protein_match_is:_response_to_low_sulfur_4_(TAIR:AT5G24655.1);_Has_1807_Blast_hits_to_1807_proteins_in_277_species:_Archae_-_0;_Bacteria_-_0;_Metazoa_-_736;_Fungi_-_347;_Plants_-_385;_Viruses_-_0;_Other_Eukaryotes_-_339_(source:_NCBI_BLink).
AT4G04840.1	-1.67386	5.69901	4.94257e-11	1.05842e-08	AT4G04840.1	methionine_sulfoxide_reductase_B6	methionine_sulfoxide_reductase_B6_(MSRB6);_FUNCTIONS_IN:_peptide-methionine-(S)-S-oxide_reductase_activity;_INVOLVED_IN:_oxidation_reduction;_LOCATED_IN:_cytosol;_EXPRESSED_IN:_11_plant_structures;_EXPRESSED_DURING:_7_growth_stages;_CONTAINS_InterPro_DOMAIN/s:_Methionine_sulphoxide_reductase_B_(InterPro:IPR002579),_Mss4-like_(InterPro:IPR011057);_BEST_Arabidopsis_thaliana_protein_match_is:_methio…
AT5G08360.1	-1.66976	1.55623	0.000107042	0.00218898	AT5G08360.1	Protein_of_unknown_function_(DUF789)	Protein_of_unknown_function_(DUF789);_CONTAINS_InterPro_DOMAIN/s:_Protein_of_unknown_function_DUF789_(InterPro:IPR008507);_BEST_Arabidopsis_thaliana_protein_match_is:_Protein_of_unknown_function_(DUF789)_(TAIR:AT5G23380.1);_Has_30201_Blast_hits_to_17322_proteins_in_780_species:_Archae_-_12;_Bacteria_-_1396;_Metazoa_-_17338;_Fungi_-_3422;_Plants_-_5037;_Viruses_-_0;_Other_Eukaryotes_-_2996_(source…
AT5G61660.1	-1.66356	2.24404	6.4425e-06	0.000237325	AT5G61660.1	glycine-rich_protein	glycine-rich_protein;_FUNCTIONS_IN:_molecular_function_unknown;_INVOLVED_IN:_biological_process_unknown;_LOCATED_IN:_endomembrane_system;_EXPRESSED_IN:_19_plant_structures;_EXPRESSED_DURING:_9_growth_stages;_Has_30201_Blast_hits_to_17322_proteins_in_780_species:_Archae_-_12;_Bacteria_-_1396;_Metazoa_-_17338;_Fungi_-_3422;_Plants_-_5037;_Viruses_-_0;_Other_Eukaryotes_-_2996_(source:_NCBI_BLink).
AT4G03480.1	-1.66084	0.203181	0.00563163	0.0424376	AT4G03480.1	Ankyrin_repeat_family_protein	Ankyrin_repeat_family_protein;_INVOLVED_IN:_biological_process_unknown;_EXPRESSED_IN:_cultured_cell;_CONTAINS_InterPro_DOMAIN/s:_Ankyrin_repeat-containing_domain_(InterPro:IPR020683),_Ankyrin_repeat_(InterPro:IPR002110);_BEST_Arabidopsis_thaliana_protein_match_is:_Ankyrin_repeat_family_protein_(TAIR:AT4G03440.1);_Has_20363_Blast_hits_to_10320_proteins_in_485_species:_Archae_-_23;_Bacteria_-_1523;…
AT1G67920.1	-1.66069	2.97614	2.54982e-08	2.38886e-06	AT1G67920.1	unknown_protein;_BEST_Arabidopsis_thaliana_protein_match_is:_unknown_protein_(TAIR:AT1G24600.1);_Has_22_Blast_hits_to_22_proteins_in_5_species:_Archae_-_0;_Bacteria_-_0;_Metazoa_-_0;_Fungi_-_0;_Plants_-_22;_Viruses_-_0;_Other_Eukaryotes_-_0_(source:_NCBI_BLink).
AT1G66800.1	-1.65216	5.56711	1.76651e-10	3.01966e-08	AT1G66800.1	NAD(P)-binding_Rossmann-fold_superfamily_protein	similar_to_Eucalyptus_gunnii_alcohol_dehydrogenase_of_unknown_physiological_function_(GI:1143445),_apple_tree,_PIR:T16995;_NOT_a_cinnamyl-alcohol_dehydrogenase	NAD(P)-binding_Rossmann-fold_superfamily_protein;_FUNCTIONS_IN:_alcohol_dehydrogenase_(NAD)_activity,_cinnamyl-alcohol_dehydrogenase_activity;_INVOLVED_IN:_lignin_biosynthetic_process,_cellular_metabolic_process,_metabolic_process;_LOCATED_IN:_cellular_component_unknown;_EXPRESSED_IN:_sperm_cell,_hypocotyl,_root,_pollen_tube;_CONTAINS_InterPro_DOMAIN/s:_NAD-dependent_epimerase/dehydratase_(InterP…
AT3G48350.1	-1.65132	4.46821	2.77267e-07	1.80706e-05	AT3G48350.1	Cysteine_proteinases_superfamily_protein	Cysteine_proteinases_superfamily_protein;_FUNCTIONS_IN:_cysteine-type_endopeptidase_activity,_cysteine-type_peptidase_activity;_INVOLVED_IN:_proteolysis;_LOCATED_IN:_endomembrane_system;_EXPRESSED_IN:_17_plant_structures;_EXPRESSED_DURING:_13_growth_stages;_CONTAINS_InterPro_DOMAIN/s:_Peptidase_C1A,_papain_(InterPro:IPR013128),_Proteinase_inhibitor_I29,_cathepsin_propeptide_(InterPro:IPR013201),_…
AT2G12170.1	-1.65067	-0.259483	0.00496423	0.0389131	AT2G12170.1	BEST_Arabidopsis_thaliana_protein_match_is:_Transcriptional_factor_B3_family_protein_(TAIR:AT2G24645.1);_Has_18_Blast_hits_to_18_proteins_in_1_species:_Archae_-_0;_Bacteria_-_0;_Metazoa_-_0;_Fungi_-_0;_Plants_-_18;_Viruses_-_0;_Other_Eukaryotes_-_0_(source:_NCBI_BLink).
AT5G15120.1	-1.65042	0.57763	0.000380363	0.00583173	AT5G15120.1	Protein_of_unknown_function_(DUF1637)	Protein_of_unknown_function_(DUF1637);_FUNCTIONS_IN:_cysteamine_dioxygenase_activity;_INVOLVED_IN:_anaerobic_respiration;_LOCATED_IN:_cellular_component_unknown;_EXPRESSED_IN:_20_plant_structures;_EXPRESSED_DURING:_8_growth_stages;_CONTAINS_InterPro_DOMAIN/s:_Protein_of_unknown_function_DUF1637_(InterPro:IPR012864);_BEST_Arabidopsis_thaliana_protein_match_is:_Protein_of_unknown_function_(DUF1637)…
AT5G65070.1	-1.64482	2.08022	0.00026981	0.00447019	AT5G65070.1	K-box_region_and_MADS-box_transcription_factor_family_protein_	Encodes_MADS-box_containing_FLC_paralog._Five_splice_variants_have_been_identified_but_not_characterized_with_respect_to_expression_patterns_and/or_differing_function._Overexpression_of_the_gene_in_the_Landsberg_ecotype_leads_to_a_delay_in_flowering,_transcript_levels_of_MAF4_are_reduced_after_a_6_week_vernalization.	MADS_AFFECTING_FLOWERING_4_(MAF4);_FUNCTIONS_IN:_sequence-specific_DNA_binding_transcription_factor_activity;_INVOLVED_IN:_negative_regulation_of_flower_development;_LOCATED_IN:_plasma_membrane;_EXPRESSED_IN:_cotyledon,_hypocotyl;_CONTAINS_InterPro_DOMAIN/s:_Transcription_factor,_MADS-box_(InterPro:IPR002100),_Transcription_factor,_K-box_(InterPro:IPR002487);_BEST_Arabidopsis_thaliana_protein_mat…
AT5G01740.1	-1.64282	0.325912	0.000322785	0.00511391	AT5G01740.1	Nuclear_transport_factor_2_(NTF2)_family_protein	Nuclear_transport_factor_2_(NTF2)_family_protein;_CONTAINS_InterPro_DOMAIN/s:_Wound-induced_protein,_Wun1_(InterPro:IPR009798);_BEST_Arabidopsis_thaliana_protein_match_is:_senescence_associated_gene_20_(TAIR:AT3G10985.1);_Has_1807_Blast_hits_to_1807_proteins_in_277_species:_Archae_-_0;_Bacteria_-_0;_Metazoa_-_736;_Fungi_-_347;_Plants_-_385;_Viruses_-_0;_Other_Eukaryotes_-_339_(source:_NCBI_BLink).
AT4G00670.1	-1.63051	4.11657	1.19819e-11	2.91864e-09	AT4G00670.1	Remorin_family_protein	Remorin_family_protein;_CONTAINS_InterPro_DOMAIN/s:_Remorin,_C-terminal_(InterPro:IPR005516);_BEST_Arabidopsis_thaliana_protein_match_is:_Remorin_family_protein_(TAIR:AT3G61260.1);_Has_353_Blast_hits_to_353_proteins_in_28_species:_Archae_-_0;_Bacteria_-_2;_Metazoa_-_1;_Fungi_-_8;_Plants_-_326;_Viruses_-_0;_Other_Eukaryotes_-_16_(source:_NCBI_BLink).
AT2G42150.1	-1.62602	1.09881	0.000277391	0.00456934	AT2G42150.1	DNA-binding_bromodomain-containing_protein	DNA-binding_bromodomain-containing_protein;_FUNCTIONS_IN:_DNA_binding;_LOCATED_IN:_nucleus;_EXPRESSED_IN:_12_plant_structures;_EXPRESSED_DURING:_LP.04_four_leaves_visible,_F_mature_embryo_stage,_petal_differentiation_and_expansion_stage,_E_expanded_cotyledon_stage,_D_bilateral_stage;_CONTAINS_InterPro_DOMAIN/s:_SANT,_DNA-binding_(InterPro:IPR001005),_Myb,_DNA-binding_(InterPro:IPR014778),_Bromodo…
AT2G32270.1	-1.62041	4.68954	1.78265e-11	4.13554e-09	AT2G32270.1	zinc_transporter_3_precursor	A_member_of_Zrt-_and_Irt-related_protein_(ZIP)_family.__transcript_is_induced_in_response_to_zinc_deficiency_in_the_root._also_response_to_iron_deficiency.	zinc_transporter_3_precursor_(ZIP3);_FUNCTIONS_IN:_zinc_ion_transmembrane_transporter_activity;_INVOLVED_IN:_zinc_ion_transport;_LOCATED_IN:_endomembrane_system,_integral_to_membrane,_membrane;_EXPRESSED_IN:_root;_CONTAINS_InterPro_DOMAIN/s:_Zinc/iron_permease,_fungal/plant_(InterPro:IPR004698),_Zinc/iron_permease_(InterPro:IPR003689);_BEST_Arabidopsis_thaliana_protein_match_is:_zinc_transporter_…
AT1G62760.1	-1.61982	-0.0670451	0.00135581	0.0153074	AT1G62760.1	Plant_invertase/pectin_methylesterase_inhibitor_superfamily_protein	Plant_invertase/pectin_methylesterase_inhibitor_superfamily_protein;_FUNCTIONS_IN:_enzyme_inhibitor_activity,_pectinesterase_inhibitor_activity,_pectinesterase_activity;_EXPRESSED_IN:_stem,_sepal,_male_gametophyte,_carpel,_stamen;_EXPRESSED_DURING:_4_anthesis;_CONTAINS_InterPro_DOMAIN/s:_Pectinesterase_inhibitor_(InterPro:IPR006501);_BEST_Arabidopsis_thaliana_protein_match_is:_Plant_invertase/pec…
AT3G49570.1	-1.60415	3.24928	2.53769e-08	2.38886e-06	AT3G49570.1	response_to_low_sulfur_3	RESPONSE_TO_LOW_SULFUR_3_(LSU3);_BEST_Arabidopsis_thaliana_protein_match_is:_response_to_low_sulfur_2_(TAIR:AT5G24660.1);_Has_71_Blast_hits_to_71_proteins_in_14_species:_Archae_-_0;_Bacteria_-_0;_Metazoa_-_1;_Fungi_-_0;_Plants_-_70;_Viruses_-_0;_Other_Eukaryotes_-_0_(source:_NCBI_BLink).
AT2G43920.1	-1.60172	1.59278	0.00218995	0.0216627	AT2G43920.1	S-adenosyl-L-methionine-dependent_methyltransferases_superfamily_protein	HARMLESS_TO_OZONE_LAYER_2_(HOL2);_FUNCTIONS_IN:_methyltransferase_activity,_thiopurine_S-methyltransferase_activity;_INVOLVED_IN:_metabolic_process;_LOCATED_IN:_cytoplasm;_CONTAINS_InterPro_DOMAIN/s:_Thiopurine_S-methyltransferase_(InterPro:IPR008854);_BEST_Arabidopsis_thaliana_protein_match_is:_HARMLESS_TO_OZONE_LAYER_1_(TAIR:AT2G43910.1);_Has_1105_Blast_hits_to_1103_proteins_in_422_species:_Arc…
AT4G18422.1	-1.59113	1.86923	0.00275487	0.0256249	AT4G18422.1	unknown_protein;_FUNCTIONS_IN:_molecular_function_unknown;_INVOLVED_IN:_biological_process_unknown;_LOCATED_IN:_cellular_component_unknown;_Has_0_Blast_hits_to_0_proteins_in_0_species_(source:_NCBI_BLink).
AT2G16005.1	-1.5846	5.64426	0.000157132	0.00292458	AT2G16005.1	MD-2-related_lipid_recognition_domain-containing_protein	MD-2-related_lipid_recognition_domain-containing_protein;_FUNCTIONS_IN:_molecular_function_unknown;_INVOLVED_IN:_biological_process_unknown;_LOCATED_IN:_endomembrane_system;_EXPRESSED_IN:_root;_CONTAINS_InterPro_DOMAIN/s:_MD-2-related_lipid-recognition_(InterPro:IPR003172);_BEST_Arabidopsis_thaliana_protein_match_is:_MD-2-related_lipid_recognition_domain-containing_protein_(TAIR:AT3G44100.1);_Has…
AT5G12110.1	-1.58355	4.49254	5.92642e-13	2.09978e-10	AT5G12110.1	Glutathione_S-transferase,_C-terminal-like;Translation_elongation__factor_EF1B/ribosomal_protein_S6	Glutathione_S-transferase,_C-terminal-like;Translation_elongation__factor_EF1B/ribosomal_protein_S6;_FUNCTIONS_IN:_translation_elongation_factor_activity;_INVOLVED_IN:_translational_elongation;_LOCATED_IN:_eukaryotic_translation_elongation_factor_1_complex;_EXPRESSED_IN:_18_plant_structures;_EXPRESSED_DURING:_12_growth_stages;_CONTAINS_InterPro_DOMAIN/s:_Translation_elongation__factor_EF1B/riboso…
AT5G41300.1	-1.58302	0.241081	0.00359285	0.0308502	AT5G41300.1	Receptor-like_protein_kinase-related_family_protein	Receptor-like_protein_kinase-related_family_protein;_CONTAINS_InterPro_DOMAIN/s:_Protein_of_unknown_function_DUF26_(InterPro:IPR002902);_BEST_Arabidopsis_thaliana_protein_match_is:_Receptor-like_protein_kinase-related_family_protein_(TAIR:AT5G41290.1);_Has_1807_Blast_hits_to_1807_proteins_in_277_species:_Archae_-_0;_Bacteria_-_0;_Metazoa_-_736;_Fungi_-_347;_Plants_-_385;_Viruses_-_0;_Other_Eukary…
AT5G42580.1	-1.57503	4.49277	7.19327e-06	0.000259104	AT5G42580.1	cytochrome_P450,_family_705,_subfamily_A,_polypeptide_12	a_member_of_the_cytochrome_P450_family	cytochrome_P450,_family_705,_subfamily_A,_polypeptide_12_(CYP705A12);_FUNCTIONS_IN:_electron_carrier_activity,_monooxygenase_activity,_iron_ion_binding,_oxygen_binding,_heme_binding;_INVOLVED_IN:_oxidation_reduction;_LOCATED_IN:_endomembrane_system;_EXPRESSED_IN:_root;_CONTAINS_InterPro_DOMAIN/s:_Cytochrome_P450_(InterPro:IPR001128),_Cytochrome_P450,_E-class,_group_I_(InterPro:IPR002401),_Cytochr…
AT1G36622.1	-1.57234	1.52442	0.000232622	0.00397214	AT1G36622.1	unknown_protein;_LOCATED_IN:_endomembrane_system;_BEST_Arabidopsis_thaliana_protein_match_is:_unknown_protein_(TAIR:AT1G36640.1);_Has_12_Blast_hits_to_12_proteins_in_2_species:_Archae_-_0;_Bacteria_-_0;_Metazoa_-_0;_Fungi_-_0;_Plants_-_12;_Viruses_-_0;_Other_Eukaryotes_-_0_(source:_NCBI_BLink).
AT1G77520.1	-1.56974	5.90402	1.80575e-07	1.28896e-05	AT1G77520.1	O-methyltransferase_family_protein	O-methyltransferase_family_protein;_CONTAINS_InterPro_DOMAIN/s:_Winged_helix-turn-helix_transcription_repressor_DNA-binding_(InterPro:IPR011991),_Plant_methyltransferase_dimerisation_(InterPro:IPR012967),_O-methyltransferase,_family_2_(InterPro:IPR001077),_O-methyltransferase,_COMT,_eukaryota_(InterPro:IPR016461);_BEST_Arabidopsis_thaliana_protein_match_is:_O-methyltransferase_family_protein_(TAI…
AT1G07500.1	-1.56932	0.283084	0.00233448	0.0227204	AT1G07500.1	unknown_protein;_Has_4_Blast_hits_to_4_proteins_in_3_species:_Archae_-_0;_Bacteria_-_0;_Metazoa_-_0;_Fungi_-_0;_Plants_-_4;_Viruses_-_0;_Other_Eukaryotes_-_0_(source:_NCBI_BLink).
AT1G24996.1	-1.56387	6.0507	6.94663e-13	2.37489e-10	AT1G24996.1	unknown_protein;_BEST_Arabidopsis_thaliana_protein_match_is:_unknown_protein_(TAIR:AT1G24822.1);_Has_11_Blast_hits_to_11_proteins_in_1_species:_Archae_-_0;_Bacteria_-_0;_Metazoa_-_0;_Fungi_-_0;_Plants_-_11;_Viruses_-_0;_Other_Eukaryotes_-_0_(source:_NCBI_BLink).
AT5G62165.1	-1.55909	3.97078	4.10966e-06	0.000163439	AT5G62165.1	AGAMOUS-like_42	Encodes_a_MADS_box_transcription_factor._Expressed_in_quiescent_center.	AGAMOUS-like_42_(AGL42);_FUNCTIONS_IN:_sequence-specific_DNA_binding_transcription_factor_activity;_INVOLVED_IN:_regulation_of_transcription,_DNA-dependent;_LOCATED_IN:_nucleus;_EXPRESSED_IN:_17_plant_structures;_EXPRESSED_DURING:_8_growth_stages;_CONTAINS_InterPro_DOMAIN/s:_Transcription_factor,_MADS-box_(InterPro:IPR002100),_Transcription_factor,_K-box_(InterPro:IPR002487);_BEST_Arabidopsis_tha…
AT1G25097.1	-1.55235	5.20368	1.14058e-15	9.26107e-13	AT1G25097.1	unknown_protein;_BEST_Arabidopsis_thaliana_protein_match_is:_unknown_protein_(TAIR:AT1G24822.1);_Has_12_Blast_hits_to_12_proteins_in_1_species:_Archae_-_0;_Bacteria_-_0;_Metazoa_-_0;_Fungi_-_0;_Plants_-_12;_Viruses_-_0;_Other_Eukaryotes_-_0_(source:_NCBI_BLink).
AT5G18300.1	-1.55089	-0.106346	0.00236016	0.0229274	AT5G18300.1	NAC_domain_containing_protein_88	NAC_domain_containing_protein_88_(NAC088);_FUNCTIONS_IN:_sequence-specific_DNA_binding_transcription_factor_activity;_INVOLVED_IN:_multicellular_organismal_development,_regulation_of_transcription;_LOCATED_IN:_cellular_component_unknown;_CONTAINS_InterPro_DOMAIN/s:_No_apical_meristem_(NAM)_protein_(InterPro:IPR003441);_BEST_Arabidopsis_thaliana_protein_match_is:_NAC_(No_Apical_Meristem)_domain_tr…
AT4G15480.1	-1.54736	5.47054	1.31669e-11	3.1677e-09	AT4G15480.1	UDP-Glycosyltransferase_superfamily_protein	Encodes_a_protein_that_might_have_sinapic_acid:UDP-glucose_glucosyltransferase_activity.	UGT84A1;_CONTAINS_InterPro_DOMAIN/s:_UDP-glucuronosyl/UDP-glucosyltransferase_(InterPro:IPR002213);_BEST_Arabidopsis_thaliana_protein_match_is:_UDP-Glycosyltransferase_superfamily_protein_(TAIR:AT4G15490.1);_Has_7986_Blast_hits_to_7909_proteins_in_477_species:_Archae_-_0;_Bacteria_-_354;_Metazoa_-_2305;_Fungi_-_71;_Plants_-_5077;_Viruses_-_110;_Other_Eukaryotes_-_69_(source:_NCBI_BLink).
AT5G04000.1	-1.54573	2.18547	2.62265e-05	0.000716955	AT5G04000.1	unknown_protein;_Has_1807_Blast_hits_to_1807_proteins_in_277_species:_Archae_-_0;_Bacteria_-_0;_Metazoa_-_736;_Fungi_-_347;_Plants_-_385;_Viruses_-_0;_Other_Eukaryotes_-_339_(source:_NCBI_BLink).
AT1G68238.1	-1.54434	1.33223	0.00359399	0.0308502	AT1G68238.1	unknown_protein;_FUNCTIONS_IN:_molecular_function_unknown;_INVOLVED_IN:_biological_process_unknown;_LOCATED_IN:_endomembrane_system;_Has_30201_Blast_hits_to_17322_proteins_in_780_species:_Archae_-_12;_Bacteria_-_1396;_Metazoa_-_17338;_Fungi_-_3422;_Plants_-_5037;_Viruses_-_0;_Other_Eukaryotes_-_2996_(source:_NCBI_BLink).
AT3G24500.1	-1.53234	5.00646	4.084e-07	2.52565e-05	AT3G24500.1	multiprotein_bridging_factor_1C	One_of_three_genes_in_A._thaliana_encoding_multiprotein_bridging_factor_1,_a_highly_conserved_transcriptional_coactivator.__May_serve_as_a_bridging_factor_between_a_bZIP_factor_and_TBP.__Its_expression_is_specifically_elevated_in_response_to_pathogen_infection,_salinity,_drought,_heat,_hydrogen_peroxide,_and_application_of_abscisic_acid_or_salicylic_acid.__Constitutive_expression_enhances_the_tol…	multiprotein_bridging_factor_1C_(MBF1C);_CONTAINS_InterPro_DOMAIN/s:_Lambda_repressor-like,_DNA-binding_(InterPro:IPR010982),_Multiprotein_bridging_factor_1,_N-terminal_(InterPro:IPR013729),_Helix-turn-helix_type_3_(InterPro:IPR001387);_BEST_Arabidopsis_thaliana_protein_match_is:_multiprotein_bridging_factor_1B_(TAIR:AT3G58680.1);_Has_715_Blast_hits_to_715_proteins_in_278_species:_Archae_-_65;_Ba…
AT4G23670.1	-1.52711	10.0042	2.74691e-12	7.43459e-10	AT4G23670.1	Polyketide_cyclase/dehydrase_and_lipid_transport_superfamily_protein	Polyketide_cyclase/dehydrase_and_lipid_transport_superfamily_protein;_FUNCTIONS_IN:_copper_ion_binding;_INVOLVED_IN:_response_to_cadmium_ion,_response_to_salt_stress,_defense_response_to_bacterium;_LOCATED_IN:_vacuole;_EXPRESSED_IN:_24_plant_structures;_EXPRESSED_DURING:_14_growth_stages;_CONTAINS_InterPro_DOMAIN/s:_Bet_v_I_allergen_(InterPro:IPR000916);_BEST_Arabidopsis_thaliana_protein_match_is…
AT5G45870.1	-1.52103	0.23912	0.00606145	0.0448271	AT5G45870.1	PYR1-like_12	Encodes_a_member_of_the_PYR_(pyrabactin_resistance__)/PYL(PYR1-like)/RCAR_(regulatory_components_of_ABA_receptor)_family_proteins_with_14_members.__PYR/PYL/RCAR_family_proteins_function_as_abscisic_acid_sensors._Mediate_ABA-dependent_regulation_of_protein_phosphatase_2Cs_ABI1_and_ABI2.	PYR1-like_12_(PYL12);_CONTAINS_InterPro_DOMAIN/s:_Polyketide_cyclase/dehydrase_(InterPro:IPR019587);_BEST_Arabidopsis_thaliana_protein_match_is:_PYR1-like_11_(TAIR:AT5G45860.1);_Has_430_Blast_hits_to_430_proteins_in_36_species:_Archae_-_0;_Bacteria_-_2;_Metazoa_-_0;_Fungi_-_2;_Plants_-_426;_Viruses_-_0;_Other_Eukaryotes_-_0_(source:_NCBI_BLink).
AT5G47980.1	-1.52019	5.49216	2.11218e-05	0.000599129	AT5G47980.1	HXXXD-type_acyl-transferase_family_protein	HXXXD-type_acyl-transferase_family_protein;_FUNCTIONS_IN:_transferase_activity,_transferring_acyl_groups_other_than_amino-acyl_groups,_transferase_activity,_acyltransferase_activity;_LOCATED_IN:_cellular_component_unknown;_EXPRESSED_IN:_root;_CONTAINS_InterPro_DOMAIN/s:_Transferase_(InterPro:IPR003480);_BEST_Arabidopsis_thaliana_protein_match_is:_HXXXD-type_acyl-transferase_family_protein_(TAIR:A…
AT5G42590.1	-1.51352	5.38248	5.07491e-11	1.06338e-08	AT5G42590.1	cytochrome_P450,_family_71,_subfamily_A,_polypeptide_16	putative_cytochrome_P450	cytochrome_P450,_family_71,_subfamily_A,_polypeptide_16_(CYP71A16);_FUNCTIONS_IN:_electron_carrier_activity,_monooxygenase_activity,_iron_ion_binding,_oxygen_binding,_heme_binding;_INVOLVED_IN:_oxidation_reduction;_LOCATED_IN:_chloroplast;_EXPRESSED_IN:_root,_cultured_cell;_CONTAINS_InterPro_DOMAIN/s:_Cytochrome_P450_(InterPro:IPR001128),_Cytochrome_P450,_conserved_site_(InterPro:IPR017972),_Cyto…
AT1G20490.1	-1.50791	4.65627	2.74183e-11	6.21279e-09	AT1G20490.1	AMP-dependent_synthetase_and_ligase_family_protein	AMP-dependent_synthetase_and_ligase_family_protein;_FUNCTIONS_IN:_4-coumarate-CoA_ligase_activity;_INVOLVED_IN:_phenylpropanoid_metabolic_process,_metabolic_process;_EXPRESSED_IN:_15_plant_structures;_EXPRESSED_DURING:_4_anthesis,_C_globular_stage,_petal_differentiation_and_expansion_stage,_D_bilateral_stage;_CONTAINS_InterPro_DOMAIN/s:_AMP-binding,_conserved_site_(InterPro:IPR020845),_AMP-depend…
AT3G22961.1	-1.50546	0.303031	0.00317401	0.0282816	AT3G22961.1	Paired_amphipathic_helix_(PAH2)_superfamily_protein	Paired_amphipathic_helix_(PAH2)_superfamily_protein;_FUNCTIONS_IN:_molecular_function_unknown;_INVOLVED_IN:_regulation_of_transcription,_DNA-dependent;_LOCATED_IN:_nucleus;_CONTAINS_InterPro_DOMAIN/s:_Paired_amphipathic_helix_(InterPro:IPR003822);_BEST_Arabidopsis_thaliana_protein_match_is:_Paired_amphipathic_helix_(PAH2)_superfamily_protein_(TAIR:AT3G24093.1);_Has_30201_Blast_hits_to_17322_prote…
AT4G33120.1	-1.50479	5.12844	2.18082e-09	2.8522e-07	AT4G33120.1	S-adenosyl-L-methionine-dependent_methyltransferases_superfamily_protein	S-adenosyl-L-methionine-dependent_methyltransferases_superfamily_protein;_FUNCTIONS_IN:_(S)-coclaurine-N-methyltransferase_activity;_INVOLVED_IN:_lipid_biosynthetic_process;_CONTAINS_InterPro_DOMAIN/s:_Cyclopropane-fatty-acyl-phospholipid/mycolic_acid_synthase_(InterPro:IPR003333);_BEST_Arabidopsis_thaliana_protein_match_is:_S-adenosyl-L-methionine-dependent_methyltransferases_superfamily_protein…
AT3G53010.1	-1.5015	1.28109	0.00158599	0.0170464	AT3G53010.1	Domain_of_unknown_function_(DUF303)_	Domain_of_unknown_function_(DUF303)_;_FUNCTIONS_IN:_molecular_function_unknown;_INVOLVED_IN:_biological_process_unknown;_LOCATED_IN:_endomembrane_system;_CONTAINS_InterPro_DOMAIN/s:_Protein_of_unknown_function_DUF303,_acetylesterase_putative_(InterPro:IPR005181);_BEST_Arabidopsis_thaliana_protein_match_is:_Domain_of_unknown_function_(DUF303)__(TAIR:AT4G34215.2);_Has_339_Blast_hits_to_339_proteins…
AT5G60335.1	-1.50113	0.327712	0.0047425	0.0377998	AT5G60335.1	Thioesterase_superfamily_protein	Thioesterase_superfamily_protein;_FUNCTIONS_IN:_oxidoreductase_activity;_INVOLVED_IN:_metabolic_process;_CONTAINS_InterPro_DOMAIN/s:_MaoC-like_dehydratase_(InterPro:IPR002539).
AT4G33960.1	-1.49485	2.86767	2.5602e-06	0.000110813	AT4G33960.1	unknown_protein;_FUNCTIONS_IN:_molecular_function_unknown;_INVOLVED_IN:_biological_process_unknown;_LOCATED_IN:_endomembrane_system;_EXPRESSED_IN:_20_plant_structures;_EXPRESSED_DURING:_10_growth_stages;_BEST_Arabidopsis_thaliana_protein_match_is:_unknown_protein_(TAIR:AT2G15830.1);_Has_32_Blast_hits_to_32_proteins_in_4_species:_Archae_-_0;_Bacteria_-_0;_Metazoa_-_0;_Fungi_-_0;_Plants_-_32;_Virus…
AT3G59730.1	-1.49451	1.49137	0.00124445	0.0144263	AT3G59730.1	Concanavalin_A-like_lectin_protein_kinase_family_protein	Concanavalin_A-like_lectin_protein_kinase_family_protein;_FUNCTIONS_IN:_carbohydrate_binding,_kinase_activity;_INVOLVED_IN:_protein_amino_acid_phosphorylation;_LOCATED_IN:_endomembrane_system;_EXPRESSED_IN:_root;_CONTAINS_InterPro_DOMAIN/s:_Legume_lectin,_beta_chain_(InterPro:IPR001220),_Protein_kinase,_ATP_binding_site_(InterPro:IPR017441),_Serine/threonine-protein_kinase-like_domain_(InterPro:I…
AT3G28750.1	-1.48433	0.722634	0.0043371	0.0353628	AT3G28750.1	unknown_protein;_LOCATED_IN:_endomembrane_system;_EXPRESSED_IN:_12_plant_structures;_EXPRESSED_DURING:_L_mature_pollen_stage,_M_germinated_pollen_stage,_4_anthesis,_C_globular_stage,_petal_differentiation_and_expansion_stage;_CONTAINS_InterPro_DOMAIN/s:_Protein_of_unknown_function_DUF1216_(InterPro:IPR009605);_BEST_Arabidopsis_thaliana_protein_match_is:_unknown_protein_(TAIR:AT5G39880.1);_Has_37_…
AT5G55790.1	-1.47654	2.20264	4.28447e-05	0.00104906	AT5G55790.1	unknown_protein;_BEST_Arabidopsis_thaliana_protein_match_is:_unknown_protein_(TAIR:AT1G45163.1);_Has_1807_Blast_hits_to_1807_proteins_in_277_species:_Archae_-_0;_Bacteria_-_0;_Metazoa_-_736;_Fungi_-_347;_Plants_-_385;_Viruses_-_0;_Other_Eukaryotes_-_339_(source:_NCBI_BLink).
AT5G42600.1	-1.47357	4.14226	3.48891e-05	0.000901703	AT5G42600.1	marneral_synthase	Encodes_an_oxidosqualene_synthase_that_produces_the_monocyclic_triterpene_marneral.	marneral_synthase_(MRN1);_CONTAINS_InterPro_DOMAIN/s:_Terpene_synthase,_conserved_site_(InterPro:IPR002365),_Terpenoid_cylases/protein_prenyltransferase_alpha-alpha_toroid_(InterPro:IPR008930),_Squalene_cyclase_(InterPro:IPR018333),_Prenyltransferase/squalene_oxidase_(InterPro:IPR001330);_BEST_Arabidopsis_thaliana_protein_match_is:_Terpenoid_cyclases_family_protein_(TAIR:AT1G78500.1);_Has_1807_Bl…
AT5G09462.1	-1.47115	6.00748	1.59735e-12	4.87258e-10	AT5G09462.1	conserved_peptide_upstream_open_reading_frame_42	Upstream_open_reading_frames_(uORFs)_are_small_open_reading_frames_found_in_the_5'_UTR_of_a_mature_mRNA,_and_can_potentially_mediate_translational_regulation_of_the_largest,_or_major,_ORF_(mORF)._CPuORF42_represents_a_conserved_upstream_opening_reading_frame_relative_to_major_ORF_AT5G09460.1	conserved_peptide_upstream_open_reading_frame_42_(CPuORF42);_Has_30201_Blast_hits_to_17322_proteins_in_780_species:_Archae_-_12;_Bacteria_-_1396;_Metazoa_-_17338;_Fungi_-_3422;_Plants_-_5037;_Viruses_-_0;_Other_Eukaryotes_-_2996_(source:_NCBI_BLink).
AT3G43890.1	-1.46551	0.921525	0.00465133	0.0372429	AT3G43890.1	Cysteine/Histidine-rich_C1_domain_family_protein	Cysteine/Histidine-rich_C1_domain_family_protein;_FUNCTIONS_IN:_zinc_ion_binding;_INVOLVED_IN:_biological_process_unknown;_LOCATED_IN:_cellular_component_unknown;_CONTAINS_InterPro_DOMAIN/s:_DC1_(InterPro:IPR004146),_Zinc_finger,_PHD-type_(InterPro:IPR001965),_C1-like_(InterPro:IPR011424);_BEST_Arabidopsis_thaliana_protein_match_is:_Cysteine/Histidine-rich_C1_domain_family_protein_(TAIR:AT1G69150…
AT1G14687.1	-1.46546	1.13575	0.000373346	0.00575131	AT1G14687.1	homeobox_protein_32	homeobox_protein_32_(HB32);_FUNCTIONS_IN:_DNA_binding,_sequence-specific_DNA_binding_transcription_factor_activity;_INVOLVED_IN:_regulation_of_transcription;_EXPRESSED_IN:_8_plant_structures;_EXPRESSED_DURING:_F_mature_embryo_stage,_petal_differentiation_and_expansion_stage,_E_expanded_cotyledon_stage,_D_bilateral_stage;_CONTAINS_InterPro_DOMAIN/s:_Homeobox_domain,_ZF-HD_class_(InterPro:IPR006455…
AT1G31835.1	-1.45103	1.40561	0.000465607	0.00679138	AT1G31835.1	unknown_protein;_FUNCTIONS_IN:_molecular_function_unknown;_INVOLVED_IN:_biological_process_unknown;_LOCATED_IN:_endomembrane_system;_Has_35333_Blast_hits_to_34131_proteins_in_2444_species:_Archae_-_798;_Bacteria_-_22429;_Metazoa_-_974;_Fungi_-_991;_Plants_-_531;_Viruses_-_0;_Other_Eukaryotes_-_9610_(source:_NCBI_BLink).
AT3G12580.1	-1.44901	8.07414	8.09777e-07	4.28808e-05	AT3G12580.1	heat_shock_protein_70	heat_shock_protein_70_(HSP70);_FUNCTIONS_IN:_ATP_binding;_INVOLVED_IN:_in_9_processes;_LOCATED_IN:_cytosol,_mitochondrion,_cell_wall,_plasma_membrane;_EXPRESSED_IN:_23_plant_structures;_EXPRESSED_DURING:_11_growth_stages;_CONTAINS_InterPro_DOMAIN/s:_Heat_shock_protein_70,_conserved_site_(InterPro:IPR018181),_Heat_shock_protein_Hsp70_(InterPro:IPR001023),_Heat_shock_protein_70_(InterPro:IPR013126)…
AT3G13650.1	-1.44676	4.42899	6.35158e-11	1.20168e-08	AT3G13650.1	Disease_resistance-responsive_(dirigent-like_protein)_family_protein	Disease_resistance-responsive_(dirigent-like_protein)_family_protein;_FUNCTIONS_IN:_molecular_function_unknown;_INVOLVED_IN:_lignan_biosynthetic_process,_defense_response;_LOCATED_IN:_endomembrane_system;_EXPRESSED_IN:_20_plant_structures;_EXPRESSED_DURING:_11_growth_stages;_CONTAINS_InterPro_DOMAIN/s:_Plant_disease_resistance_response_protein_(InterPro:IPR004265);_BEST_Arabidopsis_thaliana_prote…
AT2G18050.1	-1.44108	6.25489	6.31983e-14	3.00377e-11	AT2G18050.1	histone_H1-3	encodes_a_structurally_divergent_linker_histone_whose_gene_expression_is_induced_by_dehydration_and_ABA.	histone_H1-3_(HIS1-3);_FUNCTIONS_IN:_DNA_binding,_nucleosomal_DNA_binding;_INVOLVED_IN:_response_to_water_deprivation,_nucleosome_assembly,_response_to_abscisic_acid_stimulus;_LOCATED_IN:_nucleus,_nucleosome;_EXPRESSED_IN:_14_plant_structures;_EXPRESSED_DURING:_7_growth_stages;_CONTAINS_InterPro_DOMAIN/s:_Winged_helix-turn-helix_transcription_repressor_DNA-binding_(InterPro:IPR011991),_Histone_H5…
AT5G48320.1	-1.44027	2.15799	0.00187999	0.0193326	AT5G48320.1	Cysteine/Histidine-rich_C1_domain_family_protein	Cysteine/Histidine-rich_C1_domain_family_protein;_CONTAINS_InterPro_DOMAIN/s:_DC1_(InterPro:IPR004146),_C1-like_(InterPro:IPR011424);_BEST_Arabidopsis_thaliana_protein_match_is:_Cysteine/Histidine-rich_C1_domain_family_protein_(TAIR:AT4G15070.1);_Has_1807_Blast_hits_to_1807_proteins_in_277_species:_Archae_-_0;_Bacteria_-_0;_Metazoa_-_736;_Fungi_-_347;_Plants_-_385;_Viruses_-_0;_Other_Eukaryotes_-…
AT5G54145.1	-1.43216	4.94337	8.79835e-09	9.36904e-07	AT5G54145.1	unknown_protein;_FUNCTIONS_IN:_molecular_function_unknown;_INVOLVED_IN:_biological_process_unknown;_LOCATED_IN:_endomembrane_system;_BEST_Arabidopsis_thaliana_protein_match_is:_unknown_protein_(TAIR:AT4G27657.1);_Has_30201_Blast_hits_to_17322_proteins_in_780_species:_Archae_-_12;_Bacteria_-_1396;_Metazoa_-_17338;_Fungi_-_3422;_Plants_-_5037;_Viruses_-_0;_Other_Eukaryotes_-_2996_(source:_NCBI_BLin…
AT3G09910.1	-1.43008	2.51841	7.82975e-05	0.00170234	AT3G09910.1	RAB_GTPase_homolog_C2B	RAB_GTPase_homolog_C2B_(RABC2b);_FUNCTIONS_IN:_GTP_binding,_transcription_factor_binding,_ATP_binding;_INVOLVED_IN:_protein_transport,_small_GTPase_mediated_signal_transduction,_regulation_of_transcription,_DNA-dependent;_LOCATED_IN:_endomembrane_system,_intracellular;_EXPRESSED_IN:_sepal,_root,_carpel;_EXPRESSED_DURING:_4_anthesis,_petal_differentiation_and_expansion_stage;_CONTAINS_InterPro_DOM…
AT4G39260.1	-1.42328	8.83965	5.33684e-14	2.59998e-11	AT4G39260.1	cold,_circadian_rhythm,_and_RNA_binding_1	Encodes_a_glycine-rich_protein_with_RNA_binding_domain_at_the_N-terminus._Protein_is_structurally_similar_to_proteins_induced_by_stress_in_other_plants._Gene_expression_is_induced_by_cold._Transcript_undergoes_circadian_oscillations_that_is_depressed_by_overexpression_of_AtGRP7.__A_substrate_of_the_type_III_effector_HopU1_(mono-ADP-ribosyltransferase).	cold,_circadian_rhythm,_and_RNA_binding_1_(CCR1);_FUNCTIONS_IN:_RNA_binding,_nucleotide_binding,_nucleic_acid_binding;_INVOLVED_IN:_response_to_zinc_ion,_response_to_salt_stress,_response_to_cold,_circadian_rhythm,_innate_immune_response;_LOCATED_IN:_nucleolus,_cell_wall,_peroxisome,_plasma_membrane,_chloroplast;_EXPRESSED_IN:_28_plant_structures;_EXPRESSED_DURING:_16_growth_stages;_CONTAINS_Inte…
AT1G61810.1	-1.42186	3.49739	1.9584e-07	1.36298e-05	AT1G61810.1	beta-glucosidase_45	beta-glucosidase_45_(BGLU45);_FUNCTIONS_IN:_cation_binding,_hydrolase_activity,_hydrolyzing_O-glycosyl_compounds,_catalytic_activity;_INVOLVED_IN:_lignin_biosynthetic_process;_LOCATED_IN:_endomembrane_system;_EXPRESSED_IN:_18_plant_structures;_EXPRESSED_DURING:_9_growth_stages;_CONTAINS_InterPro_DOMAIN/s:_Glycoside_hydrolase,_family_1_(InterPro:IPR001360),_Glycoside_hydrolase,_family_1,_active_si…
AT2G32120.1	-1.4204	2.88823	2.62748e-06	0.000112531	AT2G32120.1	heat-shock_protein_70T-2	heat-shock_protein_70T-2_(HSP70T-2);_FUNCTIONS_IN:_ATP_binding;_INVOLVED_IN:_protein_folding,_response_to_high_light_intensity,_response_to_hydrogen_peroxide,_response_to_heat;_LOCATED_IN:_cellular_component_unknown;_EXPRESSED_IN:_23_plant_structures;_EXPRESSED_DURING:_12_growth_stages;_CONTAINS_InterPro_DOMAIN/s:_Heat_shock_protein_70,_conserved_site_(InterPro:IPR018181),_Heat_shock_protein_Hsp7…
AT3G45390.1	-1.41887	1.65576	0.00275625	0.0256255	AT3G45390.1	Concanavalin_A-like_lectin_protein_kinase_family_protein	Concanavalin_A-like_lectin_protein_kinase_family_protein;_FUNCTIONS_IN:_kinase_activity;_INVOLVED_IN:_protein_amino_acid_phosphorylation;_LOCATED_IN:_endomembrane_system;_EXPRESSED_IN:_root;_CONTAINS_InterPro_DOMAIN/s:_Legume_lectin,_beta_chain_(InterPro:IPR001220),_Protein_kinase,_ATP_binding_site_(InterPro:IPR017441),_Serine-threonine/tyrosine-protein_kinase_(InterPro:IPR001245),_Serine/threoni…
AT4G13860.1	-1.41838	4.88359	2.24967e-08	2.16457e-06	AT4G13860.1	RNA-binding_(RRM/RBD/RNP_motifs)_family_protein	RNA-binding_(RRM/RBD/RNP_motifs)_family_protein;_FUNCTIONS_IN:_RNA_binding,_nucleotide_binding,_nucleic_acid_binding;_INVOLVED_IN:_biological_process_unknown;_LOCATED_IN:_cellular_component_unknown;_CONTAINS_InterPro_DOMAIN/s:_RNA_recognition_motif,_glycine_rich_protein_(InterPro:IPR015465),_RNA_recognition_motif,_RNP-1_(InterPro:IPR000504),_Nucleotide-binding,_alpha-beta_plait_(InterPro:IPR01267…
AT1G77530.1	-1.41811	6.15912	1.12023e-06	5.62883e-05	AT1G77530.1	O-methyltransferase_family_protein	O-methyltransferase_family_protein;_CONTAINS_InterPro_DOMAIN/s:_Winged_helix-turn-helix_transcription_repressor_DNA-binding_(InterPro:IPR011991),_Plant_methyltransferase_dimerisation_(InterPro:IPR012967),_O-methyltransferase,_family_2_(InterPro:IPR001077),_O-methyltransferase,_COMT,_eukaryota_(InterPro:IPR016461);_BEST_Arabidopsis_thaliana_protein_match_is:_O-methyltransferase_family_protein_(TAI…
AT5G02170.1	-1.41433	4.51343	5.57899e-06	0.000211926	AT5G02170.1	Transmembrane_amino_acid_transporter_family_protein	Transmembrane_amino_acid_transporter_family_protein;_CONTAINS_InterPro_DOMAIN/s:_Amino_acid_transporter,_transmembrane_(InterPro:IPR013057);_BEST_Arabidopsis_thaliana_protein_match_is:_Transmembrane_amino_acid_transporter_family_protein_(TAIR:AT5G02180.1);_Has_30201_Blast_hits_to_17322_proteins_in_780_species:_Archae_-_12;_Bacteria_-_1396;_Metazoa_-_17338;_Fungi_-_3422;_Plants_-_5037;_Viruses_-_0…
AT3G29250.1	-1.41008	7.76756	7.27207e-10	1.09853e-07	AT3G29250.1	NAD(P)-binding_Rossmann-fold_superfamily_protein	NAD(P)-binding_Rossmann-fold_superfamily_protein;_FUNCTIONS_IN:_oxidoreductase_activity,_copper_ion_binding;_INVOLVED_IN:_oxidation_reduction,_metabolic_process;_LOCATED_IN:_cellular_component_unknown;_EXPRESSED_IN:_6_plant_structures;_EXPRESSED_DURING:_4_anthesis;_CONTAINS_InterPro_DOMAIN/s:_NAD(P)-binding_domain_(InterPro:IPR016040),_Glucose/ribitol_dehydrogenase_(InterPro:IPR002347),_Short-cha…
AT1G17300.1	-1.40686	1.68624	0.00116192	0.0136723	AT1G17300.1	unknown_protein;_BEST_Arabidopsis_thaliana_protein_match_is:_unknown_protein_(TAIR:AT1G17285.1);_Has_27_Blast_hits_to_27_proteins_in_4_species:_Archae_-_0;_Bacteria_-_0;_Metazoa_-_0;_Fungi_-_0;_Plants_-_27;_Viruses_-_0;_Other_Eukaryotes_-_0_(source:_NCBI_BLink).
AT2G28210.1	-1.40522	1.6063	0.00500062	0.039104	AT2G28210.1	alpha_carbonic_anhydrase_2	alpha_carbonic_anhydrase_2_(ACA2);_FUNCTIONS_IN:_carbonate_dehydratase_activity,_zinc_ion_binding;_INVOLVED_IN:_response_to_carbon_dioxide,_one-carbon_metabolic_process;_LOCATED_IN:_cellular_component_unknown;_EXPRESSED_IN:_stem,_root;_CONTAINS_InterPro_DOMAIN/s:_Carbonic_anhydrase,_alpha-class,_catalytic_domain_(InterPro:IPR001148),_Carbonic_anhydrase,_alpha-class,_conserved_site_(InterPro:IPR01…
AT1G67870.1	-1.39879	7.38551	6.27687e-11	1.19919e-08	AT1G67870.1	glycine-rich_protein	glycine-rich_protein;_Has_8710_Blast_hits_to_3981_proteins_in_499_species:_Archae_-_16;_Bacteria_-_1349;_Metazoa_-_4702;_Fungi_-_419;_Plants_-_500;_Viruses_-_11;_Other_Eukaryotes_-_1713_(source:_NCBI_BLink).
AT3G46650.1	-1.38948	2.57337	0.000409902	0.00620168	AT3G46650.1	UDP-Glycosyltransferase_superfamily_protein	UDP-Glycosyltransferase_superfamily_protein;_FUNCTIONS_IN:_UDP-glycosyltransferase_activity,_transferase_activity,_transferring_glycosyl_groups;_INVOLVED_IN:_metabolic_process;_LOCATED_IN:_cellular_component_unknown;_CONTAINS_InterPro_DOMAIN/s:_UDP-glucuronosyl/UDP-glucosyltransferase_(InterPro:IPR002213);_BEST_Arabidopsis_thaliana_protein_match_is:_UDP-Glycosyltransferase_superfamily_protein_(TA…
AT1G73210.1	-1.38132	3.64532	2.5266e-08	2.38886e-06	AT1G73210.1	Protein_of_unknown_function_(DUF789)	Protein_of_unknown_function_(DUF789);_CONTAINS_InterPro_DOMAIN/s:_Protein_of_unknown_function_DUF789_(InterPro:IPR008507);_BEST_Arabidopsis_thaliana_protein_match_is:_Protein_of_unknown_function_(DUF789)_(TAIR:AT1G17830.1);_Has_263_Blast_hits_to_259_proteins_in_17_species:_Archae_-_0;_Bacteria_-_0;_Metazoa_-_0;_Fungi_-_0;_Plants_-_261;_Viruses_-_0;_Other_Eukaryotes_-_2_(source:_NCBI_BLink).
AT1G65486.1	-1.38005	0.622814	0.00525661	0.0404724	AT1G65486.1	unknown_protein;_FUNCTIONS_IN:_molecular_function_unknown;_INVOLVED_IN:_biological_process_unknown;_LOCATED_IN:_endomembrane_system;_BEST_Arabidopsis_thaliana_protein_match_is:_unknown_protein_(TAIR:AT1G65490.1);_Has_30201_Blast_hits_to_17322_proteins_in_780_species:_Archae_-_12;_Bacteria_-_1396;_Metazoa_-_17338;_Fungi_-_3422;_Plants_-_5037;_Viruses_-_0;_Other_Eukaryotes_-_2996_(source:_NCBI_BLin…
AT1G78440.1	-1.37578	1.1952	0.00318728	0.0283351	AT1G78440.1	Arabidopsis_thaliana_gibberellin_2-oxidase_1	Encodes_a_gibberellin_2-oxidase_that_acts_on_C19_gibberellins.	Arabidopsis_thaliana_gibberellin_2-oxidase_1_(ATGA2OX1);_CONTAINS_InterPro_DOMAIN/s:_Isopenicillin_N_synthase_(InterPro:IPR002283),_Oxoglutarate/iron-dependent_oxygenase_(InterPro:IPR005123);_BEST_Arabidopsis_thaliana_protein_match_is:_gibberellin_2-oxidase_(TAIR:AT1G30040.1);_Has_8410_Blast_hits_to_8364_proteins_in_975_species:_Archae_-_0;_Bacteria_-_1063;_Metazoa_-_88;_Fungi_-_964;_Plants_-_489…
AT3G06435.1	-1.3742	0.476979	0.00277336	0.025711	AT3G06435.1	Expressed_protein	Expressed_protein;_Has_35333_Blast_hits_to_34131_proteins_in_2444_species:_Archae_-_798;_Bacteria_-_22429;_Metazoa_-_974;_Fungi_-_991;_Plants_-_531;_Viruses_-_0;_Other_Eukaryotes_-_9610_(source:_NCBI_BLink).
AT1G03410.1	-1.36722	4.57067	1.38816e-10	2.43704e-08	AT1G03410.1	2-oxoglutarate_(2OG)_and_Fe(II)-dependent_oxygenase_superfamily_protein	2A6;_FUNCTIONS_IN:_oxidoreductase_activity;_LOCATED_IN:_endomembrane_system;_EXPRESSED_IN:_17_plant_structures;_EXPRESSED_DURING:_10_growth_stages;_CONTAINS_InterPro_DOMAIN/s:_Oxoglutarate/iron-dependent_oxygenase_(InterPro:IPR005123);_BEST_Arabidopsis_thaliana_protein_match_is:_2-oxoglutarate_(2OG)_and_Fe(II)-dependent_oxygenase_superfamily_protein_(TAIR:AT1G03400.1);_Has_8330_Blast_hits_to_8293…
AT5G66620.1	-1.36085	2.4081	7.07214e-05	0.00157927	AT5G66620.1	DA1-related_protein_6	DA1-related_protein_6_(DAR6);_FUNCTIONS_IN:_zinc_ion_binding;_EXPRESSED_IN:_13_plant_structures;_EXPRESSED_DURING:_8_growth_stages;_CONTAINS_InterPro_DOMAIN/s:_Zinc_finger,_LIM-type_(InterPro:IPR001781),_Ubiquitin_interacting_motif_(InterPro:IPR003903),_Protein_of_unknown_function_DUF3633_(InterPro:IPR022087);_BEST_Arabidopsis_thaliana_protein_match_is:_DA1-related_protein_5_(TAIR:AT5G66630.1);_H…
AT3G13950.1	-1.35617	2.19215	0.000120679	0.00240615	AT3G13950.1	unknown_protein;_BEST_Arabidopsis_thaliana_protein_match_is:_unknown_protein_(TAIR:AT4G13266.1);_Has_339_Blast_hits_to_265_proteins_in_12_species:_Archae_-_0;_Bacteria_-_0;_Metazoa_-_0;_Fungi_-_0;_Plants_-_339;_Viruses_-_0;_Other_Eukaryotes_-_0_(source:_NCBI_BLink).
AT1G78860.1	-1.34838	3.07774	8.4884e-07	4.43468e-05	AT1G78860.1	D-mannose_binding_lectin_protein_with_Apple-like_carbohydrate-binding_domain	curculin-like_(mannose-binding)_lectin_family_protein,_low_similarity_to_Ser/Thr_protein_kinase_(Zea_mays)_GI:2598067;_contains_Pfam_profile_PF01453:_Lectin_(probable_mannose_binding)_but_not_the_protein_kinase_domain_of_the_Z._mays_protein	D-mannose_binding_lectin_protein_with_Apple-like_carbohydrate-binding_domain;_FUNCTIONS_IN:_sugar_binding;_LOCATED_IN:_cell_wall,_plant-type_cell_wall;_EXPRESSED_IN:_stem;_CONTAINS_InterPro_DOMAIN/s:_Curculin-like_(mannose-binding)_lectin_(InterPro:IPR001480),_Apple-like_(InterPro:IPR003609);_BEST_Arabidopsis_thaliana_protein_match_is:_D-mannose_binding_lectin_protein_with_Apple-like_carbohydrate…
AT3G26460.1	-1.34557	5.10855	2.34463e-08	2.22877e-06	AT3G26460.1	Polyketide_cyclase/dehydrase_and_lipid_transport_superfamily_protein	Polyketide_cyclase/dehydrase_and_lipid_transport_superfamily_protein;_FUNCTIONS_IN:_molecular_function_unknown;_INVOLVED_IN:_response_to_biotic_stimulus,_defense_response;_LOCATED_IN:_cellular_component_unknown;_EXPRESSED_IN:_hypocotyl,_root;_CONTAINS_InterPro_DOMAIN/s:_Bet_v_I_allergen_(InterPro:IPR000916);_BEST_Arabidopsis_thaliana_protein_match_is:_Polyketide_cyclase/dehydrase_and_lipid_transp…
AT1G08830.1	-1.3422	7.73435	6.45038e-12	1.63245e-09	AT1G08830.1	copper/zinc_superoxide_dismutase_1	Encodes_a_cytosolic_copper/zinc_superoxide_dismutase_CSD1_that_can_detoxify_superoxide_radicals.__Its_expression_is_affected_by_miR398-directed_mRNA_cleavage._Regulated_by_biotic_and_abiotic_stress.	copper/zinc_superoxide_dismutase_1_(CSD1);_FUNCTIONS_IN:_superoxide_dismutase_activity;_INVOLVED_IN:_in_7_processes;_LOCATED_IN:_cytosol,_cytoplasm;_EXPRESSED_IN:_28_plant_structures;_EXPRESSED_DURING:_13_growth_stages;_CONTAINS_InterPro_DOMAIN/s:_Superoxide_dismutase,_copper/zinc,__binding_site_(InterPro:IPR018152),_Superoxide_dismutase,_copper/zinc_binding_(InterPro:IPR001424);_BEST_Arabidopsis…
AT2G26370.1	-1.34058	2.80557	0.000676537	0.00898349	AT2G26370.1	MD-2-related_lipid_recognition_domain-containing_protein	MD-2-related_lipid_recognition_domain-containing_protein;_FUNCTIONS_IN:_molecular_function_unknown;_INVOLVED_IN:_biological_process_unknown;_LOCATED_IN:_endomembrane_system;_CONTAINS_InterPro_DOMAIN/s:_MD-2-related_lipid-recognition_(InterPro:IPR003172);_BEST_Arabidopsis_thaliana_protein_match_is:_MD-2-related_lipid_recognition_domain-containing_protein_(TAIR:AT5G23820.1);_Has_39_Blast_hits_to_39…
AT3G51325.1	-1.33482	0.238326	0.00475895	0.0378817	AT3G51325.1	RING/U-box_superfamily_protein	RING/U-box_superfamily_protein;_FUNCTIONS_IN:_zinc_ion_binding,_nucleic_acid_binding;_INVOLVED_IN:_biological_process_unknown;_LOCATED_IN:_cellular_component_unknown;_CONTAINS_InterPro_DOMAIN/s:_Zinc_finger,_RING-type_(InterPro:IPR001841),_Zinc_finger,_C3HC4_RING-type_(InterPro:IPR018957);_BEST_Arabidopsis_thaliana_protein_match_is:_RING/U-box_superfamily_protein_(TAIR:AT5G45290.2);_Has_35333_Bla…
AT1G06830.1	-1.33299	0.761397	0.00474462	0.0377998	AT1G06830.1	Glutaredoxin_family_protein	Glutaredoxin_family_protein;_FUNCTIONS_IN:_electron_carrier_activity,_protein_disulfide_oxidoreductase_activity;_INVOLVED_IN:_cell_redox_homeostasis;_LOCATED_IN:_endomembrane_system;_EXPRESSED_IN:_19_plant_structures;_EXPRESSED_DURING:_9_growth_stages;_CONTAINS_InterPro_DOMAIN/s:_Glutaredoxin-like,_plant_II_(InterPro:IPR011905),_Thioredoxin_fold_(InterPro:IPR012335),_Glutaredoxin_(InterPro:IPR002…
AT1G24320.1	-1.3311	2.66797	1.26361e-05	0.000395884	AT1G24320.1	Six-hairpin_glycosidases_superfamily_protein	Six-hairpin_glycosidases_superfamily_protein;_FUNCTIONS_IN:_mannosyl-oligosaccharide_glucosidase_activity,_alpha-glucosidase_activity,_catalytic_activity;_INVOLVED_IN:_oligosaccharide_metabolic_process;_LOCATED_IN:_cellular_component_unknown;_EXPRESSED_IN:_6_plant_structures;_EXPRESSED_DURING:_F_mature_embryo_stage,_petal_differentiation_and_expansion_stage,_D_bilateral_stage;_CONTAINS_InterPro_D…
AT5G41670.1	-1.32088	7.64491	5.13977e-11	1.06552e-08	AT5G41670.1	6-phosphogluconate_dehydrogenase_family_protein	6-phosphogluconate_dehydrogenase_family_protein;_FUNCTIONS_IN:_in_6_functions;_INVOLVED_IN:_response_to_fructose_stimulus,_response_to_cadmium_ion,_response_to_sucrose_stimulus,_response_to_glucose_stimulus;_LOCATED_IN:_mitochondrion,_chloroplast;_EXPRESSED_IN:_24_plant_structures;_EXPRESSED_DURING:_14_growth_stages;_CONTAINS_InterPro_DOMAIN/s:_6-phosphogluconate_dehydrogenase,_NAD-binding_(Inter…
[truncated: 195 more rows]
